# Supplementary material for: Bis(η6-naphthalene)­molybdenum(0)
Source: Acta Crystallogr Sect E Struct Rep Online. 2012 Jan 31;68(Pt 2):m220. doi: 10.1107/S1600536812002504 (PMC3274935; doi:10.1107/S1600536812002504)
Supplement: Supplementary file 1 [file e-68-0m220-sup1.cif]

##############################################################################
#                                                                            #
# This CIF contains the data in a paper accepted for publication in          #
# Acta Crystallographica Section E. It conforms to the requirements of       #
# Notes for Authors for Acta Crystallographica Section E, and has been       #
# peer reviewed under the auspices of the IUCr Commission on Journals.       #
#                                                                            #
# Full details of the Crystallographic Information File format               #
# are given in the paper "The Crystallographic Information File (CIF):       #
# a New Standard Archive File for Crystallography" by S. R. Hall, F. H.      #
# Allen and I. D. Brown [Acta Cryst. (1991), A47, 655-685].                  #
#                                                                            #
# The current version of the core CIF dictionary is obtainable from          #
# ftp://ftp.iucr.org/pub/cif_core.dic.                                       #
#                                                                            #
# Software is freely available for graphical display of the structure(s)     #
# in this CIF. For information consult the CIF software page                 #
# http://www.iucr.org/resources/cif/software.                                #
#                                                                            #
# This file may be used for bona fide research purposes within the           #
# scientific community so long as proper attribution is given to the journal # 
# article from which it was obtained.                                        #
#                                                                            #
##############################################################################
data_I
_audit_creation_method     SHELXL-97
_chemical_name_systematic
;
Bis(\h^6^-naphthalene)molybdenum(0)
;
_chemical_name_common     bis(naphthalene)molybdenum
_chemical_formula_moiety     'C20 H16 Mo'
_chemical_formula_sum     'C20 H16 Mo'
_chemical_formula_iupac     '[Mo (C10 H8)2]'
_chemical_formula_weight     352.27
_chemical_melting_point     ?
_symmetry_cell_setting     monoclinic
_symmetry_space_group_name_H-M     'P 21/n'
_symmetry_space_group_name_Hall     '-P 2yn'
loop_
    _symmetry_equiv_pos_as_xyz
    'x, y, z'
    '-x+1/2, y+1/2, -z+1/2'
    '-x, -y, -z'
    'x-1/2, -y-1/2, z-1/2'
_cell_length_a     8.4452(10)
_cell_length_b     8.0716(10)
_cell_length_c     10.9890(13)
_cell_angle_alpha     90.00
_cell_angle_beta     109.186(2)
_cell_angle_gamma     90.00
_cell_volume     707.47(15)
_cell_formula_units_Z     2
_cell_measurement_reflns_used     2191
_cell_measurement_theta_min     2.66
_cell_measurement_theta_max     28.27
_cell_measurement_temperature     173(2)
_exptl_crystal_description     block
_exptl_crystal_colour     'dark-red'
_exptl_crystal_size_max     0.60
_exptl_crystal_size_mid     0.60
_exptl_crystal_size_min     0.30
_exptl_crystal_density_diffrn     1.654
_exptl_crystal_density_meas     ?
_exptl_crystal_density_method     'not measured'
_exptl_crystal_F_000     356
_exptl_absorpt_coefficient_mu     0.916
_exptl_absorpt_correction_type     multi-scan
_exptl_absorpt_process_details     '(SADABS; Bruker, 2003)'
_exptl_absorpt_correction_T_min     0.6095
_exptl_absorpt_correction_T_max     0.7707
_exptl_special_details     ?
_diffrn_ambient_temperature     173(2)
_diffrn_radiation_type     MoK\a
_diffrn_radiation_wavelength     0.71073
_diffrn_radiation_source     'normal-focus sealed tube'
_diffrn_radiation_monochromator     graphite
_diffrn_measurement_device_type     'Bruker SMART Platform CCD'
_diffrn_measurement_method     'area detector, \w and \f scans'
_diffrn_detector_area_resol_mean     ?
_diffrn_reflns_number     8208
_diffrn_reflns_av_R_equivalents     0.0313
_diffrn_reflns_av_sigmaI/netI     0.0246
_diffrn_reflns_theta_min     2.66
_diffrn_reflns_theta_max     27.87
_diffrn_reflns_theta_full     27.87
_diffrn_measured_fraction_theta_max     0.993
_diffrn_measured_fraction_theta_full     0.993
_diffrn_reflns_limit_h_min     -10
_diffrn_reflns_limit_h_max     11
_diffrn_reflns_limit_k_min     -10
_diffrn_reflns_limit_k_max     10
_diffrn_reflns_limit_l_min     -14
_diffrn_reflns_limit_l_max     14
_diffrn_standards_number     ?
_diffrn_standards_interval_count     ?
_diffrn_standards_interval_time     ?
_diffrn_standards_decay_%     ?
_refine_special_details
;
Refinement of <i>F</i>^2^ against ALL reflections. The weighted <i>R</i>-factor
<i>wR</i> and goodness of fit <i>S</i> are based on <i>F</i>^2^, conventional
<i>R</i>-factors <i>R</i> are based on <i>F</i>, with <i>F</i> set to zero for
negative <i>F</i>^2^. The threshold expression of <i>F</i>^2^ >
\s(<i>F</i>^2^) is used only for calculating <i>R</i>-factors(gt) <i>etc</i>.
and is not relevant to the choice of reflections for refinement.
<i>R</i>-factors based on <i>F</i>^2^ are statistically about twice as large
as those based on <i>F</i>, and <i>R</i>- factors based on ALL data will be
even larger.
;
_reflns_number_total     1674
_reflns_number_gt     1420
_reflns_threshold_expression     I>2\s(I)
_refine_ls_structure_factor_coef     Fsqd
_refine_ls_matrix_type     full
_refine_ls_R_factor_all     0.0383
_refine_ls_R_factor_gt     0.0283
_refine_ls_wR_factor_gt     0.0644
_refine_ls_wR_factor_ref     0.0688
_refine_ls_goodness_of_fit_ref     1.030
_refine_ls_restrained_S_all     1.030
_refine_ls_number_reflns     1674
_refine_ls_number_parameters     132
_refine_ls_number_restraints     0
_refine_ls_hydrogen_treatment     refall
_refine_ls_weighting_scheme     calc
_refine_ls_weighting_details
         'calc w=1/[\s^2^(Fo^2^)+(0.0357P)^2^+0.2510P] where P=(Fo^2^+2Fc^2^)/3'
_atom_sites_solution_hydrogens     geom
_atom_sites_solution_primary     direct
_atom_sites_solution_secondary     difmap
_refine_ls_shift/su_max     0.001
_refine_ls_shift/su_mean     0.000
_refine_diff_density_max     0.272
_refine_diff_density_min     -0.281
_refine_ls_extinction_method     none
_refine_ls_extinction_coef     ?
loop_
    _atom_type_symbol
    _atom_type_description
    _atom_type_scat_dispersion_real
    _atom_type_scat_dispersion_imag
    _atom_type_scat_source
    'C' 'C' 0.0033 0.0016
                         'International Tables Vol C Tables 4.2.6.8 and 6.1.1.4'
    'H' 'H' 0.0000 0.0000
                         'International Tables Vol C Tables 4.2.6.8 and 6.1.1.4'
    'Mo' 'Mo' -1.6832 0.6857
                         'International Tables Vol C Tables 4.2.6.8 and 6.1.1.4'
_computing_data_collection     'SMART (Bruker, 2003)'
_computing_cell_refinement     'SAINT (Bruker, 2003)'
_computing_data_reduction     'SAINT (Bruker, 2003)'
_computing_structure_solution     'SHELXS97 (Sheldrick, 2008)'
_computing_structure_refinement     'SHELXL97 (Sheldrick, 2008)'
_computing_molecular_graphics     'SHELXTL (Sheldrick, 2008)'
_computing_publication_material     'SHELXTL (Sheldrick, 2008)'
loop_
    _atom_site_type_symbol
    _atom_site_label
    _atom_site_fract_x
    _atom_site_fract_y
    _atom_site_fract_z
    _atom_site_U_iso_or_equiv
    _atom_site_adp_type
    _atom_site_calc_flag
    _atom_site_refinement_flags
    _atom_site_occupancy
    _atom_site_symmetry_multiplicity
    _atom_site_disorder_assembly
    _atom_site_disorder_group
    Mo Mo1 0.63424(3) 0.01329(3) 0.97463(3) 0.02253(11) Uani d P 0.50 1 . .
    C C1 0.4807(3) 0.0582(3) 0.76370(18) 0.0382(4) Uani d . 1 1 . .
    C C2 0.6382(3) 0.1252(3) 0.7895(2) 0.0481(6) Uani d . 1 1 . .
    C C3 0.7005(3) 0.2429(3) 0.8901(2) 0.0452(5) Uani d . 1 1 . .
    C C4 0.6048(2) 0.2901(2) 0.96470(19) 0.0358(4) Uani d . 1 1 . .
    C C9 0.4393(2) 0.22530(19) 0.93978(16) 0.0261(4) Uani d . 1 1 . .
    C C5 0.3393(2) 0.2642(2) 1.01832(17) 0.0318(4) Uani d . 1 1 . .
    C C6 0.1831(3) 0.1938(2) 0.99537(19) 0.0358(4) Uani d . 1 1 . .
    C C7 0.1202(2) 0.0780(3) 0.89365(19) 0.0372(4) Uani d . 1 1 . .
    C C8 0.2145(2) 0.0343(2) 0.81728(17) 0.0330(4) Uani d . 1 1 . .
    C C10 0.3753(2) 0.1064(2) 0.83615(15) 0.0277(4) Uani d . 1 1 . .
    H H1 0.442(3) -0.021(2) 0.702(2) 0.040(6) Uiso d . 1 1 . .
    H H2 0.707(3) 0.091(3) 0.744(2) 0.058(7) Uiso d . 1 1 . .
    H H3 0.806(3) 0.289(3) 0.910(2) 0.058(7) Uiso d . 1 1 . .
    H H4 0.641(3) 0.363(3) 1.032(2) 0.037(6) Uiso d . 1 1 . .
    H H5 0.380(2) 0.337(2) 1.086(2) 0.034(5) Uiso d . 1 1 . .
    H H6 0.118(3) 0.218(3) 1.048(2) 0.047(6) Uiso d . 1 1 . .
    H H7 0.021(3) 0.024(3) 0.881(2) 0.049(7) Uiso d . 1 1 . .
    H H8 0.179(3) -0.044(3) 0.758(2) 0.034(5) Uiso d . 1 1 . .
loop_
    _atom_site_aniso_label
    _atom_site_aniso_U_11
    _atom_site_aniso_U_22
    _atom_site_aniso_U_33
    _atom_site_aniso_U_12
    _atom_site_aniso_U_13
    _atom_site_aniso_U_23
    Mo1 0.02548(16) 0.02166(16) 0.01930(16) 0.00090(11) 0.00579(11) 0.00237(10)
    C1 0.0496(12) 0.0428(11) 0.0217(9) 0.0128(9) 0.0111(8) 0.0065(8)
    C2 0.0527(13) 0.0604(14) 0.0398(12) 0.0210(11) 0.0268(11) 0.0232(10)
    C3 0.0342(11) 0.0442(12) 0.0579(14) 0.0024(9) 0.0160(10) 0.0263(10)
    C4 0.0372(11) 0.0238(9) 0.0396(11) -0.0031(7) 0.0036(9) 0.0086(8)
    C9 0.0314(9) 0.0194(8) 0.0246(8) 0.0017(6) 0.0054(7) 0.0048(6)
    C5 0.0420(11) 0.0229(8) 0.0276(9) 0.0049(7) 0.0078(8) -0.0004(7)
    C6 0.0368(10) 0.0364(10) 0.0359(10) 0.0079(8) 0.0143(9) 0.0045(8)
    C7 0.0286(10) 0.0366(10) 0.0410(11) -0.0017(8) 0.0043(8) 0.0086(8)
    C8 0.0390(10) 0.0259(9) 0.0245(9) -0.0003(7) -0.0025(8) 0.0005(7)
    C10 0.0350(9) 0.0248(8) 0.0194(8) 0.0050(7) 0.0038(7) 0.0056(6)
_geom_special_details
;
All e.s.d.'s (except the e.s.d. in the dihedral angle between two l.s. planes)
are estimated using the full covariance matrix. The cell e.s.d.'s are taken
into account individually in the estimation of e.s.d.'s in distances, angles
and torsion angles; correlations between e.s.d.'s in cell parameters are only
used when they are defined by crystal symmetry. An approximate (isotropic)
treatment of cell e.s.d.'s is used for estimating e.s.d.'s involving l.s.
planes.
;
loop_
    _geom_bond_atom_site_label_1
    _geom_bond_atom_site_label_2
    _geom_bond_site_symmetry_2
    _geom_bond_distance
    _geom_bond_publ_flag
    Mo1 C1 . 2.2826(19) ?
    Mo1 C2 . 2.236(2) ?
    Mo1 C3 . 2.225(2) ?
    Mo1 C4 . 2.2466(19) ?
    Mo1 C9 . 2.3176(16) ?
    Mo1 C10 . 2.3400(17) ?
    Mo1 C5 3_657 2.2495(18) ?
    Mo1 C6 3_657 2.2244(19) ?
    Mo1 C7 3_657 2.2284(19) ?
    Mo1 C8 3_657 2.2557(18) ?
    Mo1 C9 3_657 2.3158(16) ?
    Mo1 C10 3_657 2.3182(16) ?
    C1 C10 . 1.429(3) ?
    C1 C2 . 1.377(3) ?
    C2 C3 . 1.421(3) ?
    C3 C4 . 1.380(3) ?
    C4 C9 . 1.432(3) ?
    C9 C5 . 1.427(3) ?
    C5 C6 . 1.381(3) ?
    C6 C7 . 1.419(3) ?
    C7 C8 . 1.379(3) ?
    C8 C10 . 1.429(3) ?
    C9 C10 . 1.451(2) ?
    C1 H1 . 0.91(2) ?
    C2 H2 . 0.93(2) ?
    C3 H3 . 0.92(3) ?
    C4 H4 . 0.91(2) ?
    C5 H5 . 0.92(2) ?
    C6 H6 . 0.94(2) ?
    C7 H7 . 0.91(3) ?
    C8 H8 . 0.89(2) ?
loop_
    _geom_angle_atom_site_label_1
    _geom_angle_atom_site_label_2
    _geom_angle_atom_site_label_3
    _geom_angle_site_symmetry_1
    _geom_angle_site_symmetry_3
    _geom_angle
    _geom_angle_publ_flag
    C6 Mo1 C3 3_657 . 115.50(8) ?
    C6 Mo1 C7 3_657 3_657 37.18(7) ?
    C3 Mo1 C7 . 3_657 103.80(8) ?
    C6 Mo1 C2 3_657 . 102.80(8) ?
    C3 Mo1 C2 . . 37.15(9) ?
    C7 Mo1 C2 3_657 . 115.83(8) ?
    C6 Mo1 C4 3_657 . 144.57(7) ?
    C3 Mo1 C4 . . 35.95(8) ?
    C7 Mo1 C4 3_657 . 115.15(7) ?
    C2 Mo1 C4 . . 65.70(8) ?
    C6 Mo1 C5 3_657 3_657 35.95(7) ?
    C3 Mo1 C5 . 3_657 143.88(8) ?
    C7 Mo1 C5 3_657 3_657 65.64(7) ?
    C2 Mo1 C5 . 3_657 113.74(8) ?
    C4 Mo1 C5 . 3_657 179.14(7) ?
    C6 Mo1 C8 3_657 3_657 65.65(7) ?
    C3 Mo1 C8 . 3_657 115.38(8) ?
    C7 Mo1 C8 3_657 3_657 35.82(7) ?
    C2 Mo1 C8 . 3_657 144.91(9) ?
    C4 Mo1 C8 . 3_657 103.61(7) ?
    C5 Mo1 C8 3_657 3_657 77.22(7) ?
    C6 Mo1 C1 3_657 . 113.87(7) ?
    C3 Mo1 C1 . . 65.22(9) ?
    C7 Mo1 C1 3_657 . 144.00(8) ?
    C2 Mo1 C1 . . 35.45(8) ?
    C4 Mo1 C1 . . 77.05(7) ?
    C5 Mo1 C1 3_657 . 102.12(7) ?
    C8 Mo1 C1 3_657 . 179.33(7) ?
    C6 Mo1 C9 3_657 3_657 65.18(7) ?
    C3 Mo1 C9 . 3_657 179.04(7) ?
    C7 Mo1 C9 3_657 3_657 77.15(7) ?
    C2 Mo1 C9 . 3_657 142.34(8) ?
    C4 Mo1 C9 . 3_657 143.76(7) ?
    C5 Mo1 C9 3_657 3_657 36.39(6) ?
    C8 Mo1 C9 3_657 3_657 65.46(6) ?
    C1 Mo1 C9 . 3_657 113.94(7) ?
    C6 Mo1 C9 3_657 . 178.65(7) ?
    C3 Mo1 C9 . . 65.07(7) ?
    C7 Mo1 C9 3_657 . 144.14(7) ?
    C2 Mo1 C9 . . 76.91(7) ?
    C4 Mo1 C9 . . 36.52(6) ?
    C5 Mo1 C9 3_657 . 142.94(7) ?
    C8 Mo1 C9 3_657 . 115.35(7) ?
    C1 Mo1 C9 . . 65.12(7) ?
    C9 Mo1 C9 3_657 . 114.23(4) ?
    C6 Mo1 C10 3_657 3_657 77.33(7) ?
    C3 Mo1 C10 . 3_657 144.01(8) ?
    C7 Mo1 C10 3_657 3_657 65.09(7) ?
    C2 Mo1 C10 . 3_657 178.65(8) ?
    C4 Mo1 C10 . 3_657 114.97(7) ?
    C5 Mo1 C10 3_657 3_657 65.57(6) ?
    C8 Mo1 C10 3_657 3_657 36.37(7) ?
    C1 Mo1 C10 . 3_657 143.26(7) ?
    C9 Mo1 C10 3_657 3_657 36.49(6) ?
    C9 Mo1 C10 . 3_657 102.93(6) ?
    C6 Mo1 C10 3_657 . 142.39(7) ?
    C3 Mo1 C10 . . 76.73(7) ?
    C7 Mo1 C10 3_657 . 179.42(7) ?
    C2 Mo1 C10 . . 64.45(7) ?
    C4 Mo1 C10 . . 65.41(6) ?
    C5 Mo1 C10 3_657 . 113.79(6) ?
    C8 Mo1 C10 3_657 . 144.17(7) ?
    C1 Mo1 C10 . . 35.99(6) ?
    C9 Mo1 C10 3_657 . 102.32(6) ?
    C9 Mo1 C10 . . 36.29(6) ?
    C10 Mo1 C10 3_657 . 114.63(4) ?
    C2 C1 C10 . . 121.0(2) ?
    C2 C1 Mo1 . . 70.43(12) ?
    C10 C1 Mo1 . . 74.19(10) ?
    C1 C2 C3 . . 120.6(2) ?
    C1 C2 Mo1 . . 74.12(12) ?
    C3 C2 Mo1 . . 71.01(12) ?
    C4 C3 C2 . . 120.5(2) ?
    C4 C3 Mo1 . . 72.87(11) ?
    C2 C3 Mo1 . . 71.84(12) ?
    C3 C4 C9 . . 120.73(19) ?
    C3 C4 Mo1 . . 71.18(12) ?
    C9 C4 Mo1 . . 74.44(10) ?
    C5 C9 C4 . . 122.59(17) ?
    C5 C9 C10 . . 118.58(16) ?
    C4 C9 C10 . . 118.68(17) ?
    C5 C9 Mo1 . 3_657 69.28(9) ?
    C4 C9 Mo1 . 3_657 126.95(11) ?
    C10 C9 Mo1 . 3_657 71.85(9) ?
    C5 C9 Mo1 . . 126.30(11) ?
    C4 C9 Mo1 . . 69.04(10) ?
    C10 C9 Mo1 . . 72.69(9) ?
    Mo1 C9 Mo1 3_657 . 65.77(4) ?
    C6 C5 C9 . . 121.25(17) ?
    C6 C5 Mo1 . 3_657 71.04(11) ?
    C9 C5 Mo1 . 3_657 74.33(9) ?
    C5 C6 C7 . . 120.16(19) ?
    C5 C6 Mo1 . 3_657 73.01(11) ?
    C7 C6 Mo1 . 3_657 71.56(11) ?
    C8 C7 C6 . . 120.40(19) ?
    C8 C7 Mo1 . 3_657 73.17(11) ?
    C6 C7 Mo1 . 3_657 71.26(11) ?
    C7 C8 C10 . . 121.25(17) ?
    C7 C8 Mo1 . 3_657 71.01(11) ?
    C10 C8 Mo1 . 3_657 74.20(10) ?
    C8 C10 C1 . . 122.96(17) ?
    C8 C10 C9 . . 118.33(16) ?
    C1 C10 C9 . . 118.56(17) ?
    C8 C10 Mo1 . 3_657 69.43(10) ?
    C1 C10 Mo1 . 3_657 126.69(12) ?
    C9 C10 Mo1 . 3_657 71.66(9) ?
    C8 C10 Mo1 . . 127.15(11) ?
    C1 C10 Mo1 . . 69.81(10) ?
    C9 C10 Mo1 . . 71.02(9) ?
    Mo1 C10 Mo1 3_657 . 65.37(4) ?
    C2 C1 H1 . . 120.8(14) ?
    C10 C1 H1 . . 118.2(14) ?
    Mo1 C1 H1 . . 126.2(13) ?
    C1 C2 H2 . . 120.5(16) ?
    C3 C2 H2 . . 118.9(16) ?
    Mo1 C2 H2 . . 125.0(15) ?
    C4 C3 H3 . . 117.5(15) ?
    C2 C3 H3 . . 122.1(15) ?
    Mo1 C3 H3 . . 126.5(15) ?
    C3 C4 H4 . . 123.6(13) ?
    C9 C4 H4 . . 115.7(13) ?
    Mo1 C4 H4 . . 126.8(13) ?
    C6 C5 H5 . . 119.4(12) ?
    C9 C5 H5 . . 119.4(12) ?
    Mo1 C5 H5 3_657 . 127.2(12) ?
    C5 C6 H6 . . 121.2(14) ?
    C7 C6 H6 . . 118.6(14) ?
    Mo1 C6 H6 3_657 . 125.7(14) ?
    C8 C7 H7 . . 118.3(15) ?
    C6 C7 H7 . . 121.1(15) ?
    Mo1 C7 H7 3_657 . 123.6(14) ?
    C7 C8 H8 . . 120.6(13) ?
    C10 C8 H8 . . 118.1(13) ?
    Mo1 C8 H8 3_657 . 124.5(13) ?
loop_
    _geom_torsion_atom_site_label_1
    _geom_torsion_atom_site_label_2
    _geom_torsion_atom_site_label_3
    _geom_torsion_atom_site_label_4
    _geom_torsion_site_symmetry_1
    _geom_torsion_site_symmetry_2
    _geom_torsion_site_symmetry_3
    _geom_torsion_site_symmetry_4
    _geom_torsion
    _geom_torsion_publ_flag
    C6 Mo1 C1 C2 3_657 . . . -78.24(15) ?
    C3 Mo1 C1 C2 . . . . 30.08(13) ?
    C7 Mo1 C1 C2 3_657 . . . -49.1(2) ?
    C4 Mo1 C1 C2 . . . . 66.11(14) ?
    C5 Mo1 C1 C2 3_657 . . . -114.10(14) ?
    C9 Mo1 C1 C2 3_657 . . . -150.44(13) ?
    C9 Mo1 C1 C2 . . . . 102.75(15) ?
    C10 Mo1 C1 C2 3_657 . . . -179.30(12) ?
    C10 Mo1 C1 C2 . . . . 131.9(2) ?
    C6 Mo1 C1 C10 3_657 . . . 149.85(11) ?
    C3 Mo1 C1 C10 . . . . -101.83(13) ?
    C7 Mo1 C1 C10 3_657 . . . 179.02(11) ?
    C2 Mo1 C1 C10 . . . . -131.9(2) ?
    C4 Mo1 C1 C10 . . . . -65.80(12) ?
    C5 Mo1 C1 C10 3_657 . . . 113.99(12) ?
    C9 Mo1 C1 C10 3_657 . . . 77.65(12) ?
    C9 Mo1 C1 C10 . . . . -29.17(10) ?
    C10 Mo1 C1 C10 3_657 . . . 48.78(19) ?
    C10 C1 C2 C3 . . . . 0.7(3) ?
    Mo1 C1 C2 C3 . . . . -55.86(17) ?
    C10 C1 C2 Mo1 . . . . 56.59(17) ?
    C6 Mo1 C2 C1 3_657 . . . 113.35(13) ?
    C3 Mo1 C2 C1 . . . . -131.1(2) ?
    C7 Mo1 C2 C1 3_657 . . . 150.43(12) ?
    C4 Mo1 C2 C1 . . . . -102.13(14) ?
    C5 Mo1 C2 C1 3_657 . . . 77.16(14) ?
    C8 Mo1 C2 C1 3_657 . . . 179.02(12) ?
    C9 Mo1 C2 C1 3_657 . . . 47.56(19) ?
    C9 Mo1 C2 C1 . . . . -65.29(13) ?
    C10 Mo1 C2 C1 . . . . -29.00(12) ?
    C6 Mo1 C2 C3 3_657 . . . -115.54(13) ?
    C7 Mo1 C2 C3 3_657 . . . -78.46(14) ?
    C4 Mo1 C2 C3 . . . . 28.97(12) ?
    C5 Mo1 C2 C3 3_657 . . . -151.74(12) ?
    C8 Mo1 C2 C3 3_657 . . . -49.88(19) ?
    C1 Mo1 C2 C3 . . . . 131.10(19) ?
    C9 Mo1 C2 C3 3_657 . . . 178.66(11) ?
    C9 Mo1 C2 C3 . . . . 65.81(13) ?
    C10 Mo1 C2 C3 . . . . 102.10(13) ?
    C1 C2 C3 C4 . . . . 0.9(3) ?
    Mo1 C2 C3 C4 . . . . -56.46(16) ?
    C1 C2 C3 Mo1 . . . . 57.35(17) ?
    C6 Mo1 C3 C4 3_657 . . . -151.64(12) ?
    C7 Mo1 C3 C4 3_657 . . . -114.00(13) ?
    C2 Mo1 C3 C4 . . . . 131.25(19) ?
    C5 Mo1 C3 C4 3_657 . . . 178.57(12) ?
    C8 Mo1 C3 C4 3_657 . . . -77.86(14) ?
    C1 Mo1 C3 C4 . . . . 102.48(14) ?
    C9 Mo1 C3 C4 . . . . 29.72(11) ?
    C10 Mo1 C3 C4 3_657 . . . -47.57(18) ?
    C10 Mo1 C3 C4 . . . . 66.25(12) ?
    C6 Mo1 C3 C2 3_657 . . . 77.11(14) ?
    C7 Mo1 C3 C2 3_657 . . . 114.75(13) ?
    C4 Mo1 C3 C2 . . . . -131.25(19) ?
    C5 Mo1 C3 C2 3_657 . . . 47.32(19) ?
    C8 Mo1 C3 C2 3_657 . . . 150.89(12) ?
    C1 Mo1 C3 C2 . . . . -28.78(12) ?
    C9 Mo1 C3 C2 . . . . -101.53(14) ?
    C10 Mo1 C3 C2 3_657 . . . -178.82(12) ?
    C10 Mo1 C3 C2 . . . . -65.01(13) ?
    C2 C3 C4 C9 . . . . -1.9(3) ?
    Mo1 C3 C4 C9 . . . . -57.84(15) ?
    C2 C3 C4 Mo1 . . . . 55.97(17) ?
    C6 Mo1 C4 C3 3_657 . . . 47.69(19) ?
    C7 Mo1 C4 C3 3_657 . . . 78.55(14) ?
    C2 Mo1 C4 C3 . . . . -29.87(13) ?
    C8 Mo1 C4 C3 3_657 . . . 114.66(13) ?
    C1 Mo1 C4 C3 . . . . -65.46(13) ?
    C9 Mo1 C4 C3 3_657 . . . -178.45(12) ?
    C9 Mo1 C4 C3 . . . . -130.94(18) ?
    C10 Mo1 C4 C3 3_657 . . . 151.41(12) ?
    C10 Mo1 C4 C3 . . . . -101.58(14) ?
    C6 Mo1 C4 C9 3_657 . . . 178.64(11) ?
    C3 Mo1 C4 C9 . . . . 130.94(18) ?
    C7 Mo1 C4 C9 3_657 . . . -150.51(11) ?
    C2 Mo1 C4 C9 . . . . 101.07(12) ?
    C8 Mo1 C4 C9 3_657 . . . -114.40(11) ?
    C1 Mo1 C4 C9 . . . . 65.49(11) ?
    C9 Mo1 C4 C9 3_657 . . . -47.50(18) ?
    C10 Mo1 C4 C9 3_657 . . . -77.64(12) ?
    C10 Mo1 C4 C9 . . . . 29.36(10) ?
    C3 C4 C9 C5 . . . . 176.78(16) ?
    Mo1 C4 C9 C5 . . . . 120.50(15) ?
    C3 C4 C9 C10 . . . . 1.2(2) ?
    Mo1 C4 C9 C10 . . . . -55.06(13) ?
    C3 C4 C9 Mo1 . . . 3_657 89.3(2) ?
    Mo1 C4 C9 Mo1 . . . 3_657 33.05(13) ?
    C3 C4 C9 Mo1 . . . . 56.28(16) ?
    C3 Mo1 C9 C5 . . . . -145.02(17) ?
    C7 Mo1 C9 C5 3_657 . . . -66.2(2) ?
    C2 Mo1 C9 C5 . . . . 177.57(17) ?
    C4 Mo1 C9 C5 . . . . -115.7(2) ?
    C5 Mo1 C9 C5 3_657 . . . 65.4(2) ?
    C8 Mo1 C9 C5 3_657 . . . -37.40(17) ?
    C1 Mo1 C9 C5 . . . . 142.06(17) ?
    C9 Mo1 C9 C5 3_657 . . . 35.70(13) ?
    C10 Mo1 C9 C5 3_657 . . . -1.05(16) ?
    C10 Mo1 C9 C5 . . . . 113.13(19) ?
    C3 Mo1 C9 C4 . . . . -29.28(12) ?
    C7 Mo1 C9 C4 3_657 . . . 49.53(16) ?
    C2 Mo1 C9 C4 . . . . -66.68(12) ?
    C5 Mo1 C9 C4 3_657 . . . -178.88(12) ?
    C8 Mo1 C9 C4 3_657 . . . 78.35(12) ?
    C1 Mo1 C9 C4 . . . . -102.19(13) ?
    C9 Mo1 C9 C4 3_657 . . . 151.44(12) ?
    C10 Mo1 C9 C4 3_657 . . . 114.69(11) ?
    C10 Mo1 C9 C4 . . . . -131.12(15) ?
    C3 Mo1 C9 C10 . . . . 101.84(12) ?
    C7 Mo1 C9 C10 3_657 . . . -179.35(11) ?
    C2 Mo1 C9 C10 . . . . 64.44(11) ?
    C4 Mo1 C9 C10 . . . . 131.12(15) ?
    C5 Mo1 C9 C10 3_657 . . . -47.76(15) ?
    C8 Mo1 C9 C10 3_657 . . . -150.53(10) ?
    C1 Mo1 C9 C10 . . . . 28.93(10) ?
    C9 Mo1 C9 C10 3_657 . . . -77.43(9) ?
    C10 Mo1 C9 C10 3_657 . . . -114.18(8) ?
    C3 Mo1 C9 Mo1 . . . 3_657 179.28(8) ?
    C7 Mo1 C9 Mo1 3_657 . . 3_657 -101.91(11) ?
    C2 Mo1 C9 Mo1 . . . 3_657 141.87(8) ?
    C4 Mo1 C9 Mo1 . . . 3_657 -151.44(12) ?
    C5 Mo1 C9 Mo1 3_657 . . 3_657 29.67(11) ?
    C8 Mo1 C9 Mo1 3_657 . . 3_657 -73.10(7) ?
    C1 Mo1 C9 Mo1 . . . 3_657 106.36(7) ?
    C9 Mo1 C9 Mo1 3_657 . . 3_657 0.0 ?
    C10 Mo1 C9 Mo1 3_657 . . 3_657 -36.75(6) ?
    C10 Mo1 C9 Mo1 . . . 3_657 77.43(9) ?
    C4 C9 C5 C6 . . . . -177.00(16) ?
    C10 C9 C5 C6 . . . . -1.4(2) ?
    Mo1 C9 C5 C6 3_657 . . . -55.60(15) ?
    Mo1 C9 C5 C6 . . . . -90.3(2) ?
    C4 C9 C5 Mo1 . . . 3_657 -121.39(15) ?
    C10 C9 C5 Mo1 . . . 3_657 54.17(13) ?
    Mo1 C9 C5 Mo1 . . . 3_657 -34.68(12) ?
    C9 C5 C6 C7 . . . . 1.2(3) ?
    Mo1 C5 C6 C7 3_657 . . . -55.95(16) ?
    C9 C5 C6 Mo1 . . . 3_657 57.15(15) ?
    C5 C6 C7 C8 . . . . 0.3(3) ?
    Mo1 C6 C7 C8 3_657 . . . -56.39(16) ?
    C5 C6 C7 Mo1 . . . 3_657 56.64(16) ?
    C6 C7 C8 C10 . . . . -1.4(3) ?
    Mo1 C7 C8 C10 3_657 . . . -56.93(15) ?
    C6 C7 C8 Mo1 . . . 3_657 55.48(16) ?
    C7 C8 C10 C1 . . . . 176.59(16) ?
    Mo1 C8 C10 C1 3_657 . . . 121.15(16) ?
    C7 C8 C10 C9 . . . . 1.2(2) ?
    Mo1 C8 C10 C9 3_657 . . . -54.27(13) ?
    C7 C8 C10 Mo1 . . . 3_657 55.44(16) ?
    C7 C8 C10 Mo1 . . . . 88.0(2) ?
    Mo1 C8 C10 Mo1 3_657 . . . 32.57(12) ?
    C2 C1 C10 C8 . . . . -176.75(16) ?
    Mo1 C1 C10 C8 . . . . -121.91(16) ?
    C2 C1 C10 C9 . . . . -1.3(3) ?
    Mo1 C1 C10 C9 . . . . 53.51(13) ?
    C2 C1 C10 Mo1 . . . 3_657 -89.0(2) ?
    Mo1 C1 C10 Mo1 . . . 3_657 -34.14(14) ?
    C2 C1 C10 Mo1 . . . . -54.85(17) ?
    C5 C9 C10 C8 . . . . 0.3(2) ?
    C4 C9 C10 C8 . . . . 176.00(15) ?
    Mo1 C9 C10 C8 3_657 . . . 53.20(13) ?
    Mo1 C9 C10 C8 . . . . 122.69(14) ?
    C5 C9 C10 C1 . . . . -175.37(15) ?
    C4 C9 C10 C1 . . . . 0.4(2) ?
    Mo1 C9 C10 C1 3_657 . . . -122.43(15) ?
    Mo1 C9 C10 C1 . . . . -52.93(14) ?
    C5 C9 C10 Mo1 . . . 3_657 -52.94(13) ?
    C4 C9 C10 Mo1 . . . 3_657 122.80(14) ?
    Mo1 C9 C10 Mo1 . . . 3_657 69.50(4) ?
    C5 C9 C10 Mo1 . . . . -122.43(14) ?
    C4 C9 C10 Mo1 . . . . 53.30(13) ?
    Mo1 C9 C10 Mo1 3_657 . . . -69.50(4) ?
    C6 Mo1 C10 C8 3_657 . . . 67.8(2) ?
    C3 Mo1 C10 C8 . . . . -177.41(17) ?
    C2 Mo1 C10 C8 . . . . 145.24(18) ?
    C4 Mo1 C10 C8 . . . . -141.19(18) ?
    C5 Mo1 C10 C8 3_657 . . . 39.17(17) ?
    C8 Mo1 C10 C8 3_657 . . . -62.2(2) ?
    C1 Mo1 C10 C8 . . . . 116.7(2) ?
    C9 Mo1 C10 C8 3_657 . . . 2.70(17) ?
    C9 Mo1 C10 C8 . . . . -111.65(19) ?
    C10 Mo1 C10 C8 3_657 . . . -33.67(14) ?
    C6 Mo1 C10 C1 3_657 . . . -48.81(17) ?
    C3 Mo1 C10 C1 . . . . 65.93(13) ?
    C2 Mo1 C10 C1 . . . . 28.59(13) ?
    C4 Mo1 C10 C1 . . . . 102.16(13) ?
    C5 Mo1 C10 C1 3_657 . . . -77.49(13) ?
    C8 Mo1 C10 C1 3_657 . . . -178.89(12) ?
    C9 Mo1 C10 C1 3_657 . . . -113.95(12) ?
    C9 Mo1 C10 C1 . . . . 131.69(16) ?
    C10 Mo1 C10 C1 3_657 . . . -150.33(13) ?
    C6 Mo1 C10 C9 3_657 . . . 179.49(11) ?
    C3 Mo1 C10 C9 . . . . -65.76(11) ?
    C2 Mo1 C10 C9 . . . . -103.11(12) ?
    C4 Mo1 C10 C9 . . . . -29.54(10) ?
    C5 Mo1 C10 C9 3_657 . . . 150.82(10) ?
    C8 Mo1 C10 C9 3_657 . . . 49.42(15) ?
    C1 Mo1 C10 C9 . . . . -131.69(16) ?
    C9 Mo1 C10 C9 3_657 . . . 114.35(8) ?
    C10 Mo1 C10 C9 3_657 . . . 77.98(9) ?
    C6 Mo1 C10 Mo1 3_657 . . 3_657 101.52(11) ?
    C3 Mo1 C10 Mo1 . . . 3_657 -143.74(8) ?
    C2 Mo1 C10 Mo1 . . . 3_657 178.91(8) ?
    C4 Mo1 C10 Mo1 . . . 3_657 -107.52(7) ?
    C5 Mo1 C10 Mo1 3_657 . . 3_657 72.84(7) ?
    C8 Mo1 C10 Mo1 3_657 . . 3_657 -28.56(11) ?
    C1 Mo1 C10 Mo1 . . . 3_657 150.33(13) ?
    C9 Mo1 C10 Mo1 3_657 . . 3_657 36.37(6) ?
    C9 Mo1 C10 Mo1 . . . 3_657 -77.98(9) ?
    C10 Mo1 C10 Mo1 3_657 . . 3_657 0.0 ?
_iucr_refine_instructions_details
;
TITL MoNph in P2(1)/n
CELL 0.71073   8.4452   8.0716  10.9890  90.000 109.186  90.000
ZERR    2.00   0.0010   0.0010   0.0013   0.000   0.002   0.000
LATT  1
SYMM 0.5-X, 0.5+Y, 0.5-Z
SFAC C H MO
UNIT 40 32 2
TEMP -100
L.S. 4
BOND $H
FMAP 2
PLAN 8
ACTA
CONF
LIST 4
HTAB
SIZE 0.6 0.6 0.3
SHEL 100 0.76
WGHT    0.035700    0.236900
FVAR       0.92883
MO1   3    0.634235    0.013292    0.974632    10.50000    0.02548    0.02166 =
         0.01930    0.00237    0.00579    0.00090
C1    1    0.480663    0.058184    0.763701    11.00000    0.04962    0.04282 =
         0.02170    0.00653    0.01114    0.01280
C2    1    0.638176    0.125237    0.789522    11.00000    0.05272    0.06045 =
         0.03978    0.02316    0.02683    0.02103
C3    1    0.700487    0.242912    0.890141    11.00000    0.03416    0.04424 =
         0.05786    0.02627    0.01605    0.00238
C4    1    0.604772    0.290079    0.964705    11.00000    0.03719    0.02382 =
         0.03964    0.00857    0.00363   -0.00312
C9    1    0.439279    0.225304    0.939780    11.00000    0.03142    0.01937 =
         0.02462    0.00482    0.00538    0.00171
C5    1    0.339261    0.264166    1.018322    11.00000    0.04204    0.02291 =
         0.02759   -0.00045    0.00777    0.00492
C6    1    0.183104    0.193795    0.995367    11.00000    0.03682    0.03641 =
         0.03587    0.00452    0.01429    0.00789
C7    1    0.120213    0.078017    0.893653    11.00000    0.02859    0.03662 =
         0.04105    0.00860    0.00431   -0.00172
C8    1    0.214527    0.034306    0.817279    11.00000    0.03901    0.02594 =
         0.02455    0.00046   -0.00254   -0.00028
C10   1    0.375311    0.106448    0.836154    11.00000    0.03499    0.02479 =
         0.01943    0.00556    0.00376    0.00502
H1    2    0.442161   -0.021108    0.701612    11.00000    0.03957
H2    2    0.707227    0.091039    0.743561    11.00000    0.05812
H3    2    0.806126    0.288986    0.909536    11.00000    0.05790
H4    2    0.640608    0.362778    1.031681    11.00000    0.03715
H5    2    0.379752    0.337329    1.085717    11.00000    0.03396
H6    2    0.118201    0.218033    1.047724    11.00000    0.04673
H7    2    0.020886    0.024453    0.881297    11.00000    0.04920
H8    2    0.179075   -0.044393    0.757572    11.00000    0.03426
HKLF 4
REM  MoNph in P2(1)/n
REM R1 =  0.0283 for   1420 Fo > 4sig(Fo)  and  0.0383 for all   1674 data
REM    132 parameters refined using      0 restraints
END
WGHT      0.0357      0.2369
REM Highest difference peak  0.272,  deepest hole -0.281,  1-sigma level  0.060
Q1    1   0.1649  0.1430  0.9355  11.00000  0.05    0.27
Q2    1   0.2444  0.2480  0.9872  11.00000  0.05    0.25
Q3    1   0.4089  0.1809  0.8776  11.00000  0.05    0.23
Q4    1   0.4252  0.0799  0.7977  11.00000  0.05    0.23
Q5    1   0.4566  0.3685  1.0821  11.00000  0.05    0.22
Q6    1   0.5214  0.2521  0.9384  11.00000  0.05    0.22
Q7    1   0.6634  0.2085  0.8128  11.00000  0.05    0.21
Q8    1   0.2952  0.0962  0.8260  11.00000  0.05    0.20
;
data_global
_journal_date_recd_electronic     2011-12-22
_journal_date_accepted     2012-01-19
_journal_name_full     'Acta Crystallographica, Section E'
_journal_year     2012
_journal_volume     68
_journal_issue      2
_journal_page_first     m220
_journal_page_last     m220
_journal_paper_category     QM
_journal_paper_doi     10.1107/S1600536812002504
_journal_coeditor_code     TK5041
_publ_contact_author_name     'Mikhail E. Minyaev'
_publ_contact_author_address
;
A.N. Nesmeyanov Institute of Organoelement Compounds,
Russian Academy of Sciences, 28 Vavilova Str., 117813 Moscow, Russia,
;
_publ_contact_author_email     mminyaev@mail.ru
_publ_contact_author_fax     '+7-499-135-5085'
_publ_contact_author_phone     '+7-499-135-5343'
_publ_section_title
;
Bis(\h^6^-naphthalene)molybdenum(0)
;
loop_
    _publ_author_name
    _publ_author_footnote
    _publ_author_address
    'Minyaev, Mikhail E.' ?
;
Institute of Organoelement Compounds, 28 Vavilova Str.,
117813 Moscow, Russian Federation
;
    'Ellis, John E.' .
;
Department of Chemistry, University of Minnesota,
Minneapolis, 207 Pleasant Str. SE, MN 55455, USA
;
    'Wolf, William J.' .
;
Department of Chemistry, University of Minnesota,
Minneapolis, 207 Pleasant Str. SE, MN 55455, USA
;
