# Supplementary material for: Bis(η6-naphthalene)­molybdenum(0)
Source: Acta Crystallogr Sect E Struct Rep Online. 2012 Jan 31;68(Pt 2):m220. doi: 10.1107/S1600536812002504 (PMC3274935; doi:10.1107/S1600536812002504)
Supplement: Supplementary file 2 [file e-68-0m220-Isup2.hkl]

# 
# h,k,l, Fc-squared, Fo-squared, sigma(Fo-squared) and status flag 
# 
data_I
_shelx_title ' 10120m in P2(1)/n' 
_shelx_refln_list_code          4 
_shelx_F_calc_maximum      112.93 
_exptl_crystal_F_000       356.00 
_reflns_d_resolution_high  0.7601 
 
loop_ 
 _symmetry_equiv_pos_as_xyz 
 'x, y, z' 
 '-x+1/2, y+1/2, -z+1/2' 
 '-x, -y, -z' 
 'x-1/2, -y-1/2, z-1/2' 
 
_cell_length_a     8.4452 
_cell_length_b     8.0716 
_cell_length_c    10.9890 
_cell_angle_alpha  90.000 
_cell_angle_beta  109.186 
_cell_angle_gamma  90.000 
 
_shelx_F_squared_multiplier     1.000 
 
loop_ 
 _refln_index_h 
 _refln_index_k 
 _refln_index_l 
 _refln_F_squared_calc 
 _refln_F_squared_meas 
 _refln_F_squared_sigma 
 _refln_observed_status 
   2   0   0      742.53      779.89     11.56 o 
   4   0   0     6133.55     6231.34     80.21 o 
   6   0   0      395.97      409.42     10.25 o 
   8   0   0      524.59      526.78     13.95 o 
  10   0   0       29.04       32.67      6.76 o 
   1   1   0     3937.90     3940.34     31.72 o 
   2   1   0      716.59      746.25      6.50 o 
   3   1   0      768.86      733.95      6.76 o 
   4   1   0      425.51      470.10      5.03 o 
   5   1   0      496.94      514.63      7.75 o 
   6   1   0       13.32       15.04      2.12 o 
   7   1   0     1120.66     1086.67     14.32 o 
   8   1   0       43.70       43.38      3.68 o 
   9   1   0        7.32        5.58      3.97 o 
  10   1   0        7.81       12.08      4.85 o 
   0   2   0     1005.98      992.58     11.69 o 
   1   2   0      413.92      438.61      4.20 o 
   2   2   0       48.33       46.86      1.23 o 
   3   2   0      111.23      125.78      2.13 o 
   4   2   0      963.40      871.96      8.89 o 
   5   2   0       42.09       37.19      2.33 o 
   6   2   0       86.43       81.22      3.52 o 
   7   2   0        3.37        4.37      2.56 o 
   8   2   0      935.58      909.16     13.32 o 
   9   2   0        9.31       12.63      3.86 o 
  10   2   0       64.93       59.10      6.71 o 
   1   3   0     1712.33     1649.30     17.13 o 
   2   3   0      481.33      498.33      5.13 o 
   3   3   0     1360.16     1355.42     11.88 o 
   4   3   0        0.05        0.00      1.06 o 
   5   3   0      332.91      320.89      5.02 o 
   6   3   0       98.56      112.08      4.51 o 
   7   3   0      683.43      714.90     10.81 o 
   8   3   0       30.45       28.12      4.28 o 
   9   3   0       10.27        8.77      4.89 o 
  10   3   0        3.55        7.08      7.75 o 
   0   4   0     5243.65     5066.22     55.14 o 
   1   4   0       88.81       77.72      2.11 o 
   2   4   0      147.60      152.70      3.59 o 
   3   4   0      123.29      135.32      2.72 o 
   4   4   0      550.94      529.24      6.74 o 
   5   4   0       53.55       57.69      3.66 o 
   6   4   0       77.03       76.78      4.10 o 
   7   4   0        1.24        0.95      3.20 o 
   8   4   0       43.91       55.32      4.63 o 
   9   4   0        0.10        1.37      5.09 o 
   1   5   0      210.72      200.81      4.12 o 
   2   5   0      226.67      224.16      4.00 o 
   3   5   0      166.51      168.90      3.61 o 
   4   5   0       81.68       74.34      3.23 o 
   5   5   0      207.01      196.49      4.89 o 
   6   5   0      103.05      105.05      4.79 o 
   7   5   0      203.78      200.92      6.58 o 
   8   5   0       39.93       35.05      5.04 o 
   9   5   0        0.16        1.22      6.90 o 
   0   6   0      126.42      113.13      4.91 o 
   1   6   0        0.25        2.57      1.73 o 
   2   6   0       33.96       39.50      2.20 o 
   3   6   0       17.94       12.62      1.90 o 
   4   6   0      369.14      362.32      6.05 o 
   5   6   0      304.20      314.15      5.77 o 
   6   6   0       30.84       29.65      3.67 o 
   7   6   0       20.78       17.24      5.61 o 
   8   6   0      109.71      111.68      8.37 o 
   1   7   0      392.92      363.81      7.05 o 
   2   7   0      638.22      637.31      9.65 o 
   3   7   0     1042.48     1041.05     13.56 o 
   4   7   0       53.68       58.36      4.15 o 
   5   7   0      218.96      231.15      5.84 o 
   6   7   0      101.17      105.84      7.68 o 
   7   7   0      295.10      310.26     11.50 o 
   0   8   0      487.43      494.12     12.27 o 
   1   8   0      201.99      197.29      6.66 o 
   2   8   0       28.84       33.15      4.16 o 
   3   8   0      392.00      391.32      8.56 o 
   4   8   0      383.56      388.81      8.80 o 
   5   8   0      131.22      124.82      7.27 o 
   6   8   0       21.53       14.33      7.97 o 
   1   9   0      168.67      158.40      5.93 o 
   2   9   0       91.36       81.19      4.87 o 
   3   9   0      185.45      178.78      6.76 o 
   4   9   0       32.83       30.49      5.66 o 
   5   9   0       67.29       20.41     17.31 o 
   0  10   0      169.65      190.12     10.63 o 
   1  10   0       98.57      106.16      7.55 o 
   2  10   0        0.14        1.67      4.73 o 
   3  10   0       28.23       37.08      6.67 o 
  -9   0   1        9.50        5.69      5.71 o 
  -7   0   1      772.39      736.19     15.61 o 
  -5   0   1      206.44      227.61      6.67 o 
  -3   0   1     2368.01     2360.88     31.86 o 
  -1   0   1     8630.63     7401.17     79.83 o 
   1   0   1     6872.65     6393.75     93.47 o 
   3   0   1     3427.00     3421.27     37.87 o 
   5   0   1     1766.57     1887.11     28.53 o 
   7   0   1      614.53      623.31     14.48 o 
   9   0   1        7.69       13.74      5.73 o 
 -10   1   1      120.41      106.15      6.19 o 
  -9   1   1        0.33        4.14      3.68 o 
  -8   1   1      687.67      685.10     11.15 o 
  -7   1   1       56.89       58.99      3.60 o 
  -6   1   1      362.88      373.26      6.83 o 
  -5   1   1        2.20        1.50      1.62 o 
  -4   1   1     1275.49     1166.83     10.41 o 
  -3   1   1      330.25      350.25      3.77 o 
  -2   1   1     1335.32     1366.10     14.71 o 
  -1   1   1      153.08      168.16      1.85 o 
   0   1   1    12753.77    11034.40    164.08 o 
   1   1   1     2161.10     2272.52     17.68 o 
   2   1   1       77.27       80.52      1.54 o 
   3   1   1        0.05        0.58      0.78 o 
   4   1   1     4461.71     4424.23     34.59 o 
   5   1   1        0.31        2.08      1.72 o 
   6   1   1       58.08       62.66      3.32 o 
   7   1   1       74.15       73.71      4.13 o 
   8   1   1      383.32      396.00      8.40 o 
   9   1   1        0.25        8.44      4.35 o 
  10   1   1       22.75       18.43      6.10 o 
 -10   2   1        3.32        5.85      4.78 o 
  -9   2   1        1.86        0.83      3.58 o 
  -8   2   1      111.45      112.88      4.85 o 
  -7   2   1     1099.97     1098.11     14.71 o 
  -6   2   1        0.15        1.61      1.94 o 
  -5   2   1       87.51       86.82      2.49 o 
  -4   2   1      785.36      863.84      8.15 o 
  -3   2   1     1632.57     1647.56     13.68 o 
  -2   2   1      383.00      401.21      4.07 o 
  -1   2   1     1167.83     1202.26     10.72 o 
   0   2   1     4116.88     4265.75     32.43 o 
   1   2   1      527.16      616.83      6.10 o 
   2   2   1      232.75      223.19      2.88 o 
   3   2   1      481.24      449.08      4.88 o 
   4   2   1        5.21        7.12      1.15 o 
   5   2   1      340.15      340.90      5.99 o 
   6   2   1       52.99       54.96      3.07 o 
   7   2   1      628.56      605.59      9.76 o 
   8   2   1       11.40        7.51      3.28 o 
   9   2   1       41.64       32.27      4.55 o 
  10   2   1        2.90       12.89     12.94 o 
 -10   3   1       90.56       96.39      7.17 o 
  -9   3   1       16.73        9.21      4.16 o 
  -8   3   1      729.92      767.56     13.32 o 
  -7   3   1      353.14      327.38      6.79 o 
  -6   3   1      121.45      119.38      4.01 o 
  -5   3   1       75.66       73.94      2.32 o 
  -4   3   1     1586.02     1586.49     13.84 o 
  -3   3   1       91.75       94.27      2.00 o 
  -2   3   1      255.41      259.15      3.62 o 
  -1   3   1      202.40      196.18      2.92 o 
   0   3   1     3198.33     3083.29     24.10 o 
   1   3   1       32.73       35.91      1.22 o 
   2   3   1       43.13       45.90      1.50 o 
   3   3   1        7.71        6.14      1.03 o 
   4   3   1     1906.81     1838.85     15.90 o 
   5   3   1       13.96        9.47      1.94 o 
   6   3   1        8.89        6.41      2.30 o 
   7   3   1        5.63       11.19      2.92 o 
   8   3   1      366.76      362.40     10.05 o 
   9   3   1       15.94       18.18      5.23 o 
  -9   4   1        0.00       -3.04      4.95 o 
  -8   4   1       23.69       19.37      5.56 o 
  -7   4   1      530.79      558.58     10.50 o 
  -6   4   1      133.77      140.46      4.91 o 
  -5   4   1       35.26       32.60      2.01 o 
  -4   4   1      102.15      108.95      2.77 o 
  -3   4   1     1906.20     1925.35     17.84 o 
  -2   4   1      507.37      513.80      6.20 o 
  -1   4   1     1492.84     1499.35     14.02 o 
   0   4   1      663.07      704.56      6.86 o 
   1   4   1     2246.14     2303.74     20.65 o 
   2   4   1      279.50      274.59      3.65 o 
   3   4   1     1044.25     1036.50      9.95 o 
   4   4   1      118.01      119.62      2.71 o 
   5   4   1      543.87      542.88      9.37 o 
   6   4   1      162.54      157.57      5.32 o 
   7   4   1      195.93      196.87      7.11 o 
   8   4   1       57.64       56.61      5.36 o 
   9   4   1        9.84       10.60      5.42 o 
  -9   5   1        7.60       10.95      6.44 o 
  -8   5   1       35.09       40.40      5.32 o 
  -7   5   1       19.49       15.48      3.52 o 
  -6   5   1      139.59      141.35      5.16 o 
  -5   5   1       59.99       51.53      2.54 o 
  -4   5   1      138.46      130.06      3.32 o 
  -3   5   1      115.50      115.20      3.00 o 
  -2   5   1      121.98      114.71      3.57 o 
  -1   5   1      133.33      135.38      3.02 o 
   0   5   1     1215.36     1215.51     11.10 o 
   1   5   1        4.67        2.11      1.31 o 
   2   5   1       13.41       18.05      1.87 o 
   3   5   1       27.89       25.59      1.86 o 
   4   5   1      538.31      550.69      7.50 o 
   5   5   1      160.01      146.53      4.91 o 
   6   5   1       71.12       78.16      4.93 o 
   7   5   1       22.79       20.30      4.08 o 
   8   5   1       43.28       52.51      7.44 o 
  -8   6   1       10.18       12.44      6.08 o 
  -7   6   1      446.14      430.72     11.01 o 
  -6   6   1       70.85       78.46      5.70 o 
  -5   6   1      149.39      158.74      4.47 o 
  -4   6   1       56.49       59.80      3.04 o 
  -3   6   1      736.17      732.90      9.16 o 
  -2   6   1      337.75      344.12      5.49 o 
  -1   6   1      105.17      100.58      3.31 o 
   0   6   1       32.42       27.45      2.15 o 
   1   6   1      323.92      316.29      5.81 o 
   2   6   1      328.22      323.84      5.79 o 
   3   6   1       44.99       44.34      2.44 o 
   4   6   1      619.13      628.14      8.61 o 
   5   6   1      489.50      463.41     10.37 o 
   6   6   1       83.35       86.82      5.72 o 
   7   6   1      206.19      192.57      7.85 o 
   8   6   1       59.51       73.71      6.29 o 
  -8   7   1      126.18      132.97     16.81 o 
  -7   7   1        5.98        9.17      5.12 o 
  -6   7   1       54.40       52.87      5.21 o 
  -5   7   1      201.38      205.56      5.32 o 
  -4   7   1      609.38      614.32     10.57 o 
  -3   7   1      539.81      551.68      9.76 o 
  -2   7   1      101.37       95.55      5.48 o 
  -1   7   1       86.44       82.50      3.60 o 
   0   7   1      518.35      500.74      8.15 o 
   1   7   1      221.59      216.07      5.20 o 
   2   7   1        3.08        2.62      2.32 o 
   3   7   1      106.96       96.74      4.14 o 
   4   7   1      479.81      479.97      8.40 o 
   5   7   1      122.43      122.05      8.07 o 
   6   7   1       20.94       24.15      4.73 o 
   7   7   1       61.30       60.07      8.95 o 
  -6   8   1       74.19       77.04      8.16 o 
  -5   8   1        1.22        2.11      3.62 o 
  -4   8   1       32.92       42.57      7.64 o 
  -3   8   1      620.43      639.06     11.36 o 
  -2   8   1      231.50      230.88      6.36 o 
  -1   8   1      175.51      181.35      5.63 o 
   0   8   1        0.19        4.75      5.63 o 
   1   8   1      639.96      647.07     10.24 o 
   2   8   1      467.23      463.47      8.54 o 
   3   8   1      482.10      473.02      8.81 o 
   4   8   1        0.12       -1.59      3.94 o 
   5   8   1       46.15       44.81      9.20 o 
   6   8   1       84.72       77.49      9.29 o 
  -5   9   1      206.44      212.39     14.33 o 
  -4   9   1      100.18      100.76      5.64 o 
  -3   9   1       15.10       17.69      3.96 o 
  -2   9   1        5.08        2.52      3.59 o 
  -1   9   1      182.51      202.12      7.68 o 
   0   9   1      237.87      239.44      6.96 o 
   1   9   1      105.90       99.19      5.58 o 
   2   9   1        0.00        0.24      3.90 o 
   3   9   1       64.38       60.02      5.79 o 
   4   9   1      123.11      139.64      7.28 o 
   5   9   1       78.95       63.63     16.59 o 
  -3  10   1       46.98       64.90      5.49 o 
  -2  10   1       44.19       51.02      5.11 o 
  -1  10   1       58.69       61.32      8.65 o 
   0  10   1       28.73       24.64      4.73 o 
   1  10   1       78.59       85.56      5.79 o 
   2  10   1      135.84      139.15      8.09 o 
   3  10   1       38.90       43.40      8.90 o 
 -10   0   2      245.86      281.58     12.03 o 
  -8   0   2      214.73      206.39     11.32 o 
  -6   0   2      417.24      427.79     11.91 o 
  -4   0   2     1876.28     1729.17     20.72 o 
  -2   0   2     4537.63     4384.48     84.03 o 
   0   0   2     8059.83     7386.77    190.29 o 
   2   0   2      694.68      718.07     10.52 o 
   4   0   2     6069.65     6230.68     73.21 o 
   6   0   2        1.02       -1.62      3.05 o 
   8   0   2       95.75       94.46      6.86 o 
 -10   1   2       22.55       33.59      4.60 o 
  -9   1   2        0.36        4.91      3.47 o 
  -8   1   2       22.12       22.91      3.35 o 
  -7   1   2      275.89      285.39      6.57 o 
  -6   1   2       44.81       43.79      3.06 o 
  -5   1   2       37.59       40.15      2.43 o 
  -4   1   2      142.39      169.09      3.36 o 
  -3   1   2     1995.63     1913.98     15.63 o 
  -2   1   2        9.96       10.20      0.70 o 
  -1   1   2      440.61      459.08      4.54 o 
   0   1   2     4279.18     4460.75     43.37 o 
   1   1   2       37.05       46.12      1.14 o 
   2   1   2      135.80      139.89      2.27 o 
   3   1   2     1327.99     1318.18     11.59 o 
   4   1   2       27.51       33.68      1.67 o 
   5   1   2      488.09      484.14     10.53 o 
   6   1   2        4.04        1.96      2.28 o 
   7   1   2      290.56      294.66      6.73 o 
   8   1   2       13.67       11.67      3.72 o 
   9   1   2       56.25       63.61      5.69 o 
 -10   2   2      208.03      180.14      7.63 o 
  -9   2   2       10.85       16.85      3.60 o 
  -8   2   2      470.68      467.19      8.69 o 
  -7   2   2        8.35        5.42      2.42 o 
  -6   2   2      262.51      263.19      5.42 o 
  -5   2   2        0.49        1.00      1.08 o 
  -4   2   2     2308.07     2293.03     18.80 o 
  -3   2   2       69.19       71.72      1.68 o 
  -2   2   2      499.85      507.89      4.65 o 
  -1   2   2        0.74        1.03      0.58 o 
   0   2   2      552.86      668.59      6.49 o 
   1   2   2      454.68      485.38      4.88 o 
   2   2   2      244.17      240.35      3.21 o 
   3   2   2       10.24       10.08      1.10 o 
   4   2   2      945.35      904.20      8.92 o 
   5   2   2        3.73        8.91      1.89 o 
   6   2   2        1.07        2.73      2.30 o 
   7   2   2       21.21       21.48      3.27 o 
   8   2   2      540.24      537.89     10.99 o 
   9   2   2       36.04       39.08      5.02 o 
 -10   3   2        0.76       10.21      5.65 o 
  -9   3   2        0.51       -1.75      4.01 o 
  -8   3   2      466.43      455.77      9.71 o 
  -7   3   2      915.16      967.01     14.70 o 
  -6   3   2       10.34       10.52      2.24 o 
  -5   3   2       32.97       37.59      1.87 o 
  -4   3   2      147.08      156.99      2.81 o 
  -3   3   2     7649.42     7688.48     58.09 o 
  -2   3   2      287.57      310.19      3.65 o 
  -1   3   2     1433.20     1472.59     12.33 o 
   0   3   2      264.71      265.60      3.59 o 
   1   3   2     2903.39     2844.17     22.55 o 
   2   3   2      237.65      257.22      3.53 o 
   3   3   2     1661.33     1606.30     14.08 o 
   4   3   2      320.09      334.74      4.64 o 
   5   3   2      522.79      529.42      8.06 o 
   6   3   2       70.60       73.64      4.06 o 
   7   3   2      284.77      286.45      7.45 o 
   8   3   2        2.48        2.27      4.44 o 
   9   3   2      107.29      117.51      8.94 o 
 -10   4   2      185.60      166.10     17.68 o 
  -9   4   2       10.50       14.81      5.20 o 
  -8   4   2      324.51      341.77      9.78 o 
  -7   4   2       33.86       35.45      3.60 o 
  -6   4   2      324.31      316.26      7.12 o 
  -5   4   2       84.04       81.19      2.70 o 
  -4   4   2     1185.53     1208.78     12.34 o 
  -3   4   2      233.47      249.14      3.82 o 
  -2   4   2      698.79      663.71      7.48 o 
  -1   4   2      614.07      651.55      6.52 o 
   0   4   2     5094.15     5164.25     39.82 o 
   1   4   2      940.52      984.48      9.23 o 
   2   4   2      229.83      238.39      3.55 o 
   3   4   2       76.74       71.27      2.25 o 
   4   4   2     2944.82     2898.28     24.41 o 
   5   4   2        6.16        7.69      2.73 o 
   6   4   2       21.88       19.42      3.47 o 
   7   4   2       16.57       17.95      4.18 o 
   8   4   2      207.08      228.50      8.55 o 
   9   4   2        9.65       15.20      7.34 o 
  -9   5   2        1.59       10.04      5.38 o 
  -8   5   2       16.57       14.91      4.55 o 
  -7   5   2      638.03      648.20     13.63 o 
  -6   5   2      189.73      193.86      6.61 o 
  -5   5   2        0.84        1.73      1.79 o 
  -4   5   2        0.06        6.09      1.65 o 
  -3   5   2      898.88      874.80      9.91 o 
  -2   5   2       74.41       70.82      3.23 o 
  -1   5   2      251.47      261.86      4.30 o 
   0   5   2      511.72      550.78      6.98 o 
   1   5   2     1276.27     1312.48     13.18 o 
   2   5   2      231.34      232.76      4.22 o 
   3   5   2      134.31      142.90      3.57 o 
   4   5   2        1.35       -1.87      1.87 o 
   5   5   2      674.05      657.69     12.55 o 
   6   5   2       97.47       88.25      5.37 o 
   7   5   2      144.17      140.66      9.59 o 
   8   5   2       12.36       20.26      5.24 o 
  -9   6   2       46.06       26.13     12.32 o 
  -8   6   2      135.12      133.56      7.64 o 
  -7   6   2        0.73        3.79      4.59 o 
  -6   6   2      171.30      181.39      7.10 o 
  -5   6   2      125.52      123.40      4.21 o 
  -4   6   2      628.81      614.57     11.35 o 
  -3   6   2       38.39       36.44      2.54 o 
  -2   6   2       67.05       68.01      2.87 o 
  -1   6   2      120.28      111.62      4.84 o 
   0   6   2      728.47      709.71      9.66 o 
   1   6   2      111.83      118.97      3.86 o 
   2   6   2       50.72       53.85      2.71 o 
   3   6   2        2.14        2.90      1.99 o 
   4   6   2      353.48      371.51      6.87 o 
   5   6   2      133.19      121.05      5.87 o 
   6   6   2        4.01       12.70      4.16 o 
   7   6   2        1.64       -1.11      4.71 o 
   8   6   2      289.62      255.30     15.77 o 
  -8   7   2       81.09       98.16     10.33 o 
  -7   7   2      365.47      391.02     14.34 o 
  -6   7   2       58.55       59.95      5.29 o 
  -5   7   2        0.41       -0.48      2.76 o 
  -4   7   2        3.42        4.92      2.52 o 
  -3   7   2     1211.90     1246.76     16.95 o 
  -2   7   2      376.89      381.12      7.70 o 
  -1   7   2       97.99       92.51      5.75 o 
   0   7   2        0.59       -0.79      2.17 o 
   1   7   2     1077.57     1078.00     13.74 o 
   2   7   2      532.02      547.41      8.86 o 
   3   7   2       85.15       83.74      4.37 o 
   4   7   2       18.41       12.62      3.14 o 
   5   7   2      162.03      162.42      6.40 o 
   6   7   2      100.39      109.86      6.70 o 
   7   7   2      111.94      114.93      9.70 o 
  -7   8   2        1.14       15.32     12.39 o 
  -6   8   2       44.98       44.13      6.46 o 
  -5   8   2       90.72       93.32      5.18 o 
  -4   8   2       37.54       47.40      4.39 o 
  -3   8   2       73.13       73.52      5.55 o 
  -2   8   2        9.83       11.37      3.47 o 
  -1   8   2      250.65      245.07      6.47 o 
   0   8   2      380.98      371.14      8.00 o 
   1   8   2      241.38      247.27      6.60 o 
   2   8   2       16.31       17.72      4.54 o 
   3   8   2      143.75      145.52      5.80 o 
   4   8   2      208.05      215.56     10.58 o 
   5   8   2        0.13        8.30      5.38 o 
   6   8   2       21.74       24.54     15.81 o 
  -5   9   2        0.09        0.29      6.43 o 
  -4   9   2        3.58        3.30      4.19 o 
  -3   9   2        0.85       -2.25      3.88 o 
  -2   9   2        2.83        4.56      4.41 o 
  -1   9   2       51.72       53.63      5.27 o 
   0   9   2       23.39       20.60      3.71 o 
   1   9   2      130.84      121.29      6.12 o 
   2   9   2       79.25       85.48      5.67 o 
   3   9   2       29.67       28.95      4.59 o 
   4   9   2        0.05        7.38      5.15 o 
  -3  10   2        1.37        1.80      5.33 o 
  -2  10   2        2.39        5.50      4.45 o 
  -1  10   2      308.93      303.22      8.60 o 
   0  10   2      198.70      184.13      8.00 o 
   1  10   2       22.55       15.93      5.18 o 
   2  10   2        0.38        6.93      6.19 o 
 -11   0   3      289.29      296.90     15.91 o 
  -9   0   3        0.21       -5.22      5.22 o 
  -7   0   3      393.04      410.54     11.10 o 
  -5   0   3       91.23       78.83      4.25 o 
  -3   0   3      968.65      925.16     12.08 o 
  -1   0   3      162.20      170.99      3.10 o 
   1   0   3     5072.69     5007.26     71.56 o 
   3   0   3     1109.41     1111.82     14.40 o 
   5   0   3      908.20      907.14     16.22 o 
   7   0   3      228.42      213.26     10.22 o 
   9   0   3       93.84      107.21      9.86 o 
 -10   1   3      324.48      325.96      8.51 o 
  -9   1   3       14.54       13.98      3.78 o 
  -8   1   3       37.20       41.51      3.60 o 
  -7   1   3      709.79      706.95     10.73 o 
  -6   1   3      743.13      735.67     10.35 o 
  -5   1   3        4.23        2.85      1.20 o 
  -4   1   3     1402.71     1275.97     11.46 o 
  -3   1   3      351.79      395.16      4.45 o 
  -2   1   3      745.56      746.90      6.82 o 
  -1   1   3      167.43      170.58      2.18 o 
   0   1   3      188.21      178.41      2.51 o 
   1   1   3      414.46      447.41      5.09 o 
   2   1   3      673.86      669.93      6.68 o 
   3   1   3       76.12       79.50      2.19 o 
   4   1   3      788.87      777.73      8.19 o 
   5   1   3        6.26        8.18      1.99 o 
   6   1   3       14.12       13.52      2.68 o 
   7   1   3       12.00       14.22      3.08 o 
   8   1   3      281.67      282.38      8.92 o 
   9   1   3       15.24       -0.71      5.50 o 
 -10   2   3        0.01        3.94      5.54 o 
  -9   2   3       13.55       12.58      3.50 o 
  -8   2   3       22.16       16.61      2.98 o 
  -7   2   3      274.46      283.91      9.83 o 
  -6   2   3       55.55       51.24      2.95 o 
  -5   2   3        0.15        0.14      1.19 o 
  -4   2   3      228.70      234.13      3.38 o 
  -3   2   3     4177.57     4144.26     35.57 o 
  -2   2   3       28.30       34.28      1.39 o 
  -1   2   3      482.21      478.15      5.87 o 
   0   2   3        0.59        0.27      0.71 o 
   1   2   3      924.38      858.43      8.24 o 
   2   2   3       94.31      106.38      2.22 o 
   3   2   3      574.50      550.27      6.87 o 
   4   2   3       18.88       26.75      1.69 o 
   5   2   3       30.90       26.31      2.65 o 
   6   2   3        8.91        7.68      2.68 o 
   7   2   3      210.82      217.20      6.53 o 
   8   2   3       12.46        7.44      4.66 o 
   9   2   3      195.03      184.57     11.26 o 
 -10   3   3      223.34      226.86     11.92 o 
  -9   3   3        0.78       -1.62      5.76 o 
  -8   3   3      295.09      311.27      9.17 o 
  -7   3   3       42.99       39.79      3.43 o 
  -6   3   3      577.03      570.25      8.63 o 
  -5   3   3      141.08      141.76      2.91 o 
  -4   3   3     3106.23     3227.05     26.02 o 
  -3   3   3       29.30       30.59      1.40 o 
  -2   3   3     1143.03     1132.88      9.44 o 
  -1   3   3       90.48       91.70      2.39 o 
   0   3   3     2131.58     2090.30     17.16 o 
   1   3   3     4103.74     4510.56     43.01 o 
   2   3   3     1242.46     1216.00     12.58 o 
   3   3   3       46.32       42.30      1.92 o 
   4   3   3     1478.55     1463.97     14.50 o 
   5   3   3      129.02      112.82      4.30 o 
   6   3   3       42.11       41.07      3.48 o 
   7   3   3        0.42       -2.41      3.51 o 
   8   3   3      562.90      621.38     13.94 o 
 -10   4   3       19.42       49.47     15.32 o 
  -9   4   3       14.46       23.80      6.13 o 
  -8   4   3       82.75       70.03      5.43 o 
  -7   4   3      876.74      860.68     15.69 o 
  -6   4   3      198.04      192.84      8.84 o 
  -5   4   3       12.28       16.59      1.75 o 
  -4   4   3       60.02       57.46      2.25 o 
  -3   4   3     2609.41     2633.85     21.61 o 
  -2   4   3       25.69       22.76      1.51 o 
  -1   4   3      100.08      105.08      2.24 o 
   0   4   3        1.92       -0.03      1.03 o 
   1   4   3     5585.31     5558.65     42.98 o 
   2   4   3      310.08      309.48      4.73 o 
   3   4   3      810.39      806.32      8.58 o 
   4   4   3      494.99      494.30      6.91 o 
   5   4   3     1120.76     1132.83     21.76 o 
   6   4   3       96.75       90.59      5.35 o 
   7   4   3      205.54      209.24      7.84 o 
   8   4   3        7.22       14.92      4.94 o 
  -9   5   3       39.75       47.02      8.56 o 
  -8   5   3       94.64       96.91      6.51 o 
  -7   5   3       68.08       65.30      5.15 o 
  -6   5   3      396.69      389.76      9.46 o 
  -5   5   3      121.32      118.12      3.85 o 
  -4   5   3      555.32      546.43      7.95 o 
  -3   5   3       38.55       42.42      2.35 o 
  -2   5   3      117.17      110.08      2.96 o 
  -1   5   3      312.93      328.61      5.05 o 
   0   5   3     1673.97     1706.99     15.03 o 
   1   5   3       68.33       61.07      2.25 o 
   2   5   3       39.53       43.11      2.30 o 
   3   5   3      216.61      207.87      4.71 o 
   4   5   3     1302.26     1343.23     23.00 o 
   5   5   3       34.87       29.84      3.75 o 
   6   5   3        0.12       -0.08      3.90 o 
   7   5   3        3.87       10.26      4.51 o 
   8   5   3      288.25      286.45     10.80 o 
  -9   6   3        0.01       22.96     16.63 o 
  -8   6   3      109.80      123.99      7.78 o 
  -7   6   3      433.25      432.54     11.09 o 
  -6   6   3       49.19       55.20      8.33 o 
  -5   6   3        4.68        6.31      2.37 o 
  -4   6   3      296.46      304.90      6.57 o 
  -3   6   3     1010.57      988.75     12.38 o 
  -2   6   3       73.73       76.58      3.44 o 
  -1   6   3       38.08       36.25      2.75 o 
   0   6   3       63.03       58.33      2.92 o 
   1   6   3      648.64      641.17      9.18 o 
   2   6   3      118.34      119.80      4.23 o 
   3   6   3        2.87        2.72      2.24 o 
   4   6   3        1.65        2.70      2.46 o 
   5   6   3      264.32      265.31      8.20 o 
   6   6   3       88.34       77.71      5.74 o 
   7   6   3       26.80       29.14      5.29 o 
  -8   7   3      146.90      139.90     11.76 o 
  -7   7   3       29.43       28.69      5.30 o 
  -6   7   3      109.81      128.29      8.26 o 
  -5   7   3      163.91      164.50      5.06 o 
  -4   7   3      580.42      553.22      9.82 o 
  -3   7   3       15.69       16.93      3.62 o 
  -2   7   3      197.21      187.90      5.49 o 
  -1   7   3      321.38      315.51      7.03 o 
   0   7   3      653.71      637.50     15.47 o 
   1   7   3      157.35      156.51      7.87 o 
   2   7   3      108.78      113.25      4.63 o 
   3   7   3      139.83      146.63      5.29 o 
   4   7   3      322.97      342.91      9.92 o 
   5   7   3        0.86        0.62      4.27 o 
   6   7   3        0.31       -4.11      4.74 o 
  -7   8   3      148.56      146.46     17.44 o 
  -6   8   3       54.55       58.29      7.24 o 
  -5   8   3       59.80       52.52      4.39 o 
  -4   8   3        6.85        6.94      3.41 o 
  -3   8   3      219.04      212.15      6.50 o 
  -2   8   3       82.59       81.98      4.65 o 
  -1   8   3        3.92        5.19      3.07 o 
   0   8   3        1.72        5.56      2.92 o 
   1   8   3      366.32      384.42     11.54 o 
   2   8   3      143.68      146.05      6.04 o 
   3   8   3       97.45       91.59      5.42 o 
   4   8   3       93.64       86.63      5.77 o 
   5   8   3       78.62       85.83      9.74 o 
  -5   9   3       50.30       61.70      7.43 o 
  -4   9   3        0.77       -2.54      4.27 o 
  -3   9   3       20.42       15.17      3.79 o 
  -2   9   3        0.56        1.91      3.75 o 
  -1   9   3      213.74      207.13      6.78 o 
   0   9   3       69.77       73.16      5.35 o 
   1   9   3       10.31        8.68      7.08 o 
   2   9   3        0.82        3.98      7.00 o 
   3   9   3       41.71       44.33      6.46 o 
   4   9   3       91.68      107.80      8.61 o 
  -3  10   3       52.40       47.48      5.29 o 
  -2  10   3      156.78      161.80      7.12 o 
  -1  10   3        8.80        5.80      5.26 o 
   0  10   3       38.38       35.81      5.11 o 
   1  10   3       45.50       50.67      7.61 o 
   2  10   3       63.30       49.77     14.27 o 
 -10   0   4      440.88      444.88     14.27 o 
  -8   0   4       81.27       79.51      5.81 o 
  -6   0   4     3009.85     2859.23     41.59 o 
  -4   0   4      872.70      763.77     13.93 o 
  -2   0   4     1714.50     1796.13     21.03 o 
   0   0   4     5294.69     5244.33     56.76 o 
   2   0   4     1336.82     1317.54     16.45 o 
   4   0   4     1224.80     1198.23     19.20 o 
   6   0   4      148.03      131.13      7.83 o 
   8   0   4      268.69      267.47     12.25 o 
 -11   1   4      221.46      249.63     30.58 o 
 -10   1   4        2.55        1.42      4.92 o 
  -9   1   4       16.94       18.25      4.68 o 
  -8   1   4       34.12       29.77      3.32 o 
  -7   1   4     1054.63     1058.01     14.07 o 
  -6   1   4      300.74      282.52      5.86 o 
  -5   1   4        5.94        5.93      1.35 o 
  -4   1   4       53.86       67.01      2.06 o 
  -3   1   4      905.85      820.66      7.89 o 
  -2   1   4      369.02      399.52      4.41 o 
  -1   1   4      230.79      241.53      3.10 o 
   0   1   4       38.43       38.01      1.40 o 
   1   1   4     5417.27     5353.76     43.91 o 
   2   1   4        1.18        3.94      1.06 o 
   3   1   4      242.74      243.04      3.75 o 
   4   1   4        1.48        2.31      1.55 o 
   5   1   4      665.70      631.19     10.09 o 
   6   1   4        0.64        2.19      3.09 o 
   7   1   4      211.92      192.69      7.22 o 
   8   1   4        5.70        0.64      4.57 o 
   9   1   4      186.74      160.66     17.15 o 
 -10   2   4      161.14      158.43      8.50 o 
  -9   2   4       13.76       16.36      4.14 o 
  -8   2   4       23.73       21.90      4.00 o 
  -7   2   4      214.17      214.05      5.53 o 
  -6   2   4      797.71      791.54     10.85 o 
  -5   2   4       32.72       35.94      1.88 o 
  -4   2   4      696.06      696.67      7.82 o 
  -3   2   4      334.00      388.38      4.53 o 
  -2   2   4      697.63      694.81      7.81 o 
  -1   2   4        0.44        0.40      0.70 o 
   0   2   4      931.40      874.89      8.07 o 
   1   2   4      483.20      528.84      6.47 o 
   2   2   4      586.30      584.30      6.32 o 
   3   2   4       21.24       18.51      1.69 o 
   4   2   4       66.32       62.55      2.61 o 
   5   2   4      214.78      218.49      5.62 o 
   6   2   4       85.98       84.58      4.37 o 
   7   2   4        3.63        6.39      3.63 o 
   8   2   4      421.93      389.93     10.60 o 
 -10   3   4        1.47        1.00      5.68 o 
  -9   3   4       32.73       37.08      5.08 o 
  -8   3   4       48.01       51.70      4.96 o 
  -7   3   4      599.49      606.27     12.41 o 
  -6   3   4        0.15        1.69      2.36 o 
  -5   3   4       67.79       70.40      2.35 o 
  -4   3   4      300.59      306.83      4.42 o 
  -3   3   4     2897.55     2920.97     26.09 o 
  -2   3   4       96.84       97.97      2.34 o 
  -1   3   4        6.13        1.87      1.01 o 
   0   3   4      558.27      660.48      6.71 o 
   1   3   4     5439.70     5325.82     50.65 o 
   2   3   4      226.99      238.27      4.18 o 
   3   3   4      288.06      282.71      4.85 o 
   4   3   4       35.77       36.59      2.31 o 
   5   3   4      473.46      478.38      9.42 o 
   6   3   4       82.45       68.34      5.73 o 
   7   3   4      129.74      127.76      5.55 o 
   8   3   4        0.20        3.50      5.79 o 
 -10   4   4      190.80      206.21     13.91 o 
  -9   4   4       18.13       18.21      5.22 o 
  -8   4   4       83.76       77.46      5.60 o 
  -7   4   4       27.29       24.63      3.69 o 
  -6   4   4      752.46      710.82     13.44 o 
  -5   4   4      193.60      198.37      4.44 o 
  -4   4   4      602.20      601.98      8.21 o 
  -3   4   4        0.41        3.13      1.34 o 
  -2   4   4      517.58      496.37      6.04 o 
  -1   4   4      546.01      559.25      6.17 o 
   0   4   4     1637.43     1608.25     14.19 o 
   1   4   4      634.22      662.58      7.18 o 
   2   4   4      391.63      402.35      6.03 o 
   3   4   4      335.89      331.52      5.44 o 
   4   4   4     1507.24     1535.56     15.84 o 
   5   4   4      188.27      192.82      6.56 o 
   6   4   4       83.15       90.93      5.51 o 
   7   4   4       27.12       36.49      5.69 o 
   8   4   4      345.96      380.58     13.61 o 
  -9   5   4       49.90       52.10      6.11 o 
  -8   5   4       16.17       18.05      5.47 o 
  -7   5   4      375.68      360.83      9.79 o 
  -6   5   4      113.20      117.83      5.71 o 
  -5   5   4        8.03       11.42      3.51 o 
  -4   5   4      120.77      127.29      3.76 o 
  -3   5   4      159.43      140.76      3.78 o 
  -2   5   4        1.37        2.29      1.68 o 
  -1   5   4        5.06        5.01      1.67 o 
   0   5   4      174.00      172.99      3.34 o 
   1   5   4      373.80      356.80      5.33 o 
   2   5   4       38.53       42.32      2.58 o 
   3   5   4       82.20       87.91      3.65 o 
   4   5   4      218.38      197.75      5.16 o 
   5   5   4      477.14      498.73     11.05 o 
   6   5   4       54.49       55.19      4.90 o 
   7   5   4       62.76       84.21      6.13 o 
  -9   6   4       41.49       53.36     15.57 o 
  -8   6   4       42.78       36.02      5.65 o 
  -7   6   4        0.28        3.56      5.77 o 
  -6   6   4      156.36      165.95     10.21 o 
  -5   6   4      133.13      133.63      4.46 o 
  -4   6   4      711.32      699.19      9.95 o 
  -3   6   4       86.04       88.95      4.44 o 
  -2   6   4      326.47      322.94      6.05 o 
  -1   6   4      220.43      201.71      5.23 o 
   0   6   4      705.79      684.51     10.45 o 
   1   6   4       60.98       47.76      3.42 o 
   2   6   4       11.33       11.84      2.57 o 
   3   6   4      175.71      175.62      4.88 o 
   4   6   4      313.23      305.07      6.53 o 
   5   6   4       40.03       44.02      4.72 o 
   6   6   4       14.68       19.24      4.73 o 
   7   6   4       22.00       29.43      5.68 o 
  -8   7   4      118.51      113.16     10.75 o 
  -7   7   4      196.80      235.80      8.96 o 
  -6   7   4        1.07       11.59      5.91 o 
  -5   7   4        4.01        3.86      2.91 o 
  -4   7   4      606.03      623.06      9.71 o 
  -3   7   4     1270.82     1279.00     17.23 o 
  -2   7   4      290.54      294.95      6.88 o 
  -1   7   4        8.65        6.98      2.73 o 
   0   7   4       45.59       42.84      3.66 o 
   1   7   4      728.45      726.33     12.98 o 
   2   7   4      193.05      186.71      6.32 o 
   3   7   4       40.68       45.47      4.72 o 
   4   7   4       30.67       40.30      4.86 o 
   5   7   4      122.29      125.61      9.42 o 
   6   7   4       78.96       86.90      6.66 o 
  -7   8   4       15.72       -1.87     16.74 o 
  -6   8   4      104.55       99.69     13.63 o 
  -5   8   4      105.16      113.66      5.59 o 
  -4   8   4      121.54      112.31      5.37 o 
  -3   8   4       81.22       85.90      4.71 o 
  -2   8   4      159.77      156.12      8.62 o 
  -1   8   4      224.48      210.51      6.99 o 
   0   8   4      117.48      111.30      5.46 o 
   1   8   4        1.70       -0.06      4.82 o 
   2   8   4       62.62       77.12      5.30 o 
   3   8   4      202.88      206.59      7.33 o 
   4   8   4      363.47      368.74      9.84 o 
   5   8   4        4.41        7.29     11.32 o 
  -5   9   4       22.62       18.69      4.62 o 
  -4   9   4       12.68        6.28      4.15 o 
  -3   9   4       71.75       73.87      6.74 o 
  -2   9   4       72.98       82.81      7.44 o 
  -1   9   4        1.44        0.22      4.06 o 
   0   9   4        7.82        5.58      4.01 o 
   1   9   4       31.10       39.23      4.55 o 
   2   9   4       20.38       28.45      4.76 o 
   3   9   4       12.29        1.89      5.12 o 
  -2  10   4      185.75      149.93     20.53 o 
  -1  10   4      253.37      273.49     23.38 o 
   0  10   4       78.65       76.67     14.21 o 
   1  10   4        1.95       13.65     13.56 o 
 -11   0   5      274.66      212.53     20.23 o 
  -9   0   5      100.57      108.43      7.83 o 
  -7   0   5     3554.87     3430.62     53.11 o 
  -5   0   5       59.80       57.69      3.49 o 
  -3   0   5     3348.68     3328.28     37.73 o 
  -1   0   5       29.55       28.22      2.10 o 
   1   0   5     6702.26     6542.08    132.17 o 
   3   0   5       30.34       29.84      3.02 o 
   5   0   5     3035.19     3070.23     54.78 o 
   7   0   5      146.10      149.54     10.49 o 
 -11   1   5        3.63        3.50      9.21 o 
 -10   1   5      263.69      258.66      9.65 o 
  -9   1   5       51.60       55.40      4.68 o 
  -8   1   5       40.14       37.91      3.42 o 
  -7   1   5      238.82      232.69      6.25 o 
  -6   1   5     2048.47     1997.04     21.82 o 
  -5   1   5       46.28       52.78      2.30 o 
  -4   1   5      186.83      171.66      3.20 o 
  -3   1   5     1057.55     1183.83     10.89 o 
  -2   1   5     2991.66     2946.68     23.62 o 
  -1   1   5        1.48        1.14      0.86 o 
   0   1   5     2485.78     2503.01     21.81 o 
   1   1   5      625.61      734.59      8.09 o 
   2   1   5      473.76      485.76      6.29 o 
   3   1   5       47.81       45.65      2.20 o 
   4   1   5      688.50      672.04      8.42 o 
   5   1   5       37.07       33.46      3.41 o 
   6   1   5      210.78      209.52      7.02 o 
   7   1   5       18.38       12.14      4.17 o 
   8   1   5      242.50      216.18      8.55 o 
 -10   2   5       20.31       28.12      5.57 o 
  -9   2   5       47.96       50.45      4.83 o 
  -8   2   5       15.60       14.73      3.35 o 
  -7   2   5      516.99      514.43      9.66 o 
  -6   2   5       49.13       47.45      3.18 o 
  -5   2   5       67.51       72.00      2.79 o 
  -4   2   5       51.71       46.83      1.96 o 
  -3   2   5     1671.40     1590.43     14.94 o 
  -2   2   5      154.55      164.13      3.02 o 
  -1   2   5        0.03        0.29      0.86 o 
   0   2   5        7.81        5.10      1.08 o 
   1   2   5     2903.56     2963.17     25.91 o 
   2   2   5        0.40        0.44      1.40 o 
   3   2   5       50.67       51.15      2.41 o 
   4   2   5      129.30      130.65      3.47 o 
   5   2   5      477.93      465.52      9.97 o 
   6   2   5        1.68        0.09      3.37 o 
   7   2   5       71.14       66.78      5.36 o 
   8   2   5        9.18       15.89      5.08 o 
 -10   3   5      138.14      113.71      7.81 o 
  -9   3   5       13.83       18.40      7.43 o 
  -8   3   5       76.43       78.94      5.57 o 
  -7   3   5       72.15       72.12      5.04 o 
  -6   3   5      510.75      513.63      9.17 o 
  -5   3   5       40.82       42.37      2.44 o 
  -4   3   5      300.78      299.69      5.52 o 
  -3   3   5       11.67       11.27      1.39 o 
  -2   3   5     1241.60     1180.96     11.66 o 
  -1   3   5      613.94      605.16      6.29 o 
   0   3   5      802.76      743.01      7.52 o 
   1   3   5      315.01      333.28      4.97 o 
   2   3   5      666.26      655.59      8.16 o 
   3   3   5       77.21       74.53      3.14 o 
   4   3   5      317.64      318.15      6.10 o 
   5   3   5      472.50      474.30      9.13 o 
   6   3   5      197.20      199.94      7.43 o 
   7   3   5       21.36       30.14      4.69 o 
 -10   4   5       20.20       49.57      9.56 o 
  -9   4   5      128.04      128.54      7.64 o 
  -8   4   5       17.29       10.33      4.35 o 
  -7   4   5      631.73      645.39     13.33 o 
  -6   4   5        1.49        3.33      3.16 o 
  -5   4   5      108.23      108.20      3.63 o 
  -4   4   5       20.54       30.11      2.18 o 
  -3   4   5      440.15      423.86      5.89 o 
  -2   4   5       19.18       18.40      1.60 o 
  -1   4   5       82.93       83.95      2.67 o 
   0   4   5       85.15       76.89      2.57 o 
   1   4   5      802.21      777.69      9.02 o 
   2   4   5       16.17       15.00      1.79 o 
   3   4   5       23.60       23.80      2.26 o 
   4   4   5        9.35        9.31      2.27 o 
   5   4   5      701.72      719.89     12.03 o 
   6   4   5       25.20       17.02      4.32 o 
   7   4   5       73.83       72.40      6.86 o 
  -9   5   5       66.95       61.76      7.88 o 
  -8   5   5        0.35        4.18      4.89 o 
  -7   5   5        9.01        7.45      5.51 o 
  -6   5   5      407.82      401.69      9.78 o 
  -5   5   5      107.72      106.51      3.80 o 
  -4   5   5       72.73       68.07      3.16 o 
  -3   5   5       82.23       77.60      3.15 o 
  -2   5   5      286.98      281.85      5.28 o 
  -1   5   5      200.36      194.96      5.64 o 
   0   5   5      448.72      440.63      7.56 o 
   1   5   5      404.05      434.93      6.75 o 
   2   5   5        4.46        6.28      2.16 o 
   3   5   5      183.56      194.44      5.07 o 
   4   5   5      360.67      358.24      7.05 o 
   5   5   5        3.60        4.82      3.90 o 
   6   5   5       24.05       27.21      6.22 o 
   7   5   5       54.88       48.73      6.80 o 
  -9   6   5       31.83       39.68     11.28 o 
  -8   6   5       36.27       36.94      5.73 o 
  -7   6   5       69.33       68.77      6.31 o 
  -6   6   5        3.87        9.24      4.06 o 
  -5   6   5        4.65        4.35      2.54 o 
  -4   6   5      234.76      232.02      5.36 o 
  -3   6   5      376.68      344.75      6.43 o 
  -2   6   5      377.90      371.35      6.58 o 
  -1   6   5       27.06       28.33      2.65 o 
   0   6   5      134.97      124.48      4.86 o 
   1   6   5      276.47      277.43      7.39 o 
   2   6   5       37.56       40.56      4.24 o 
   3   6   5        0.38        4.84      2.93 o 
   4   6   5        0.29        4.31      3.30 o 
   5   6   5       85.91       88.89      6.36 o 
   6   6   5       24.35       22.42      6.56 o 
  -8   7   5       41.66       49.02      8.14 o 
  -7   7   5       31.14       27.27     10.18 o 
  -6   7   5      176.12      181.98      7.72 o 
  -5   7   5      162.65      161.18      5.68 o 
  -4   7   5      456.03      453.87      8.17 o 
  -3   7   5       27.81       25.48      3.97 o 
  -2   7   5      745.50      701.20     13.23 o 
  -1   7   5      328.75      334.19      8.33 o 
   0   7   5      483.13      446.28      9.89 o 
   1   7   5        7.83        4.53      3.11 o 
   2   7   5      464.50      475.23     10.47 o 
   3   7   5      300.95      279.70      8.08 o 
   4   7   5      263.93      266.74     10.24 o 
   5   7   5       42.12       40.84      7.16 o 
  -7   8   5      137.78      129.10     14.12 o 
  -6   8   5       37.58       33.21      7.64 o 
  -5   8   5       72.47       77.01      4.99 o 
  -4   8   5      258.54      248.80      7.13 o 
  -3   8   5      463.35      482.02     11.17 o 
  -2   8   5      127.73      115.76      6.28 o 
  -1   8   5       12.59        9.17      3.60 o 
   0   8   5       94.76       85.81      5.95 o 
   1   8   5      353.40      361.39      9.37 o 
   2   8   5      175.54      169.56      7.21 o 
   3   8   5       28.30       20.96      4.54 o 
   4   8   5       48.27       50.59      5.20 o 
  -5   9   5      100.39      103.87      6.51 o 
  -4   9   5       38.30       30.40      5.20 o 
  -3   9   5        2.18        2.14      4.62 o 
  -2   9   5       93.83      102.99      6.20 o 
  -1   9   5       65.25       57.14      5.01 o 
   0   9   5       34.18       36.69      4.83 o 
   1   9   5        3.97       -3.17      4.52 o 
   2   9   5       52.96       62.94      6.07 o 
 -10   0   6      284.93      293.67     14.05 o 
  -8   0   6        3.54        2.50      4.58 o 
  -6   0   6     2220.68     2149.68     37.75 o 
  -4   0   6      322.42      330.64      6.76 o 
  -2   0   6     5344.27     5442.57     74.55 o 
   0   0   6     1130.00     1155.41     18.64 o 
   2   0   6      378.06      361.76     10.18 o 
   4   0   6     1352.13     1338.25     22.17 o 
   6   0   6      211.94      190.82     10.09 o 
 -11   1   6      115.97      135.67     17.25 o 
 -10   1   6       24.31       27.99      5.95 o 
  -9   1   6      217.45      214.93      7.24 o 
  -8   1   6        9.91        7.32      3.50 o 
  -7   1   6     1057.77     1075.73     15.70 o 
  -6   1   6        3.56        6.44      2.48 o 
  -5   1   6      129.08      121.90      3.16 o 
  -4   1   6        1.84        2.59      1.44 o 
  -3   1   6     3456.00     3467.18     37.63 o 
  -2   1   6      172.24      170.62      2.94 o 
  -1   1   6      236.12      226.01      3.38 o 
   0   1   6       95.18      116.00      3.32 o 
   1   1   6     1732.40     1775.81     16.89 o 
   2   1   6       85.79       92.91      2.87 o 
   3   1   6        1.89        0.77      1.90 o 
   4   1   6       42.44       41.26      2.88 o 
   5   1   6     1709.72     1679.30     24.23 o 
   6   1   6       82.63       76.38      5.01 o 
   7   1   6       34.46       37.25      5.15 o 
 -10   2   6      218.48      221.81      9.26 o 
  -9   2   6       12.98       10.63      4.09 o 
  -8   2   6       22.18       18.31      3.69 o 
  -7   2   6      110.60      110.70      6.09 o 
  -6   2   6       92.63       98.37      4.30 o 
  -5   2   6        5.85        8.31      1.82 o 
  -4   2   6       73.76       80.23      3.00 o 
  -3   2   6        7.29        2.97      1.42 o 
  -2   2   6     1474.67     1393.62     13.54 o 
  -1   2   6       51.27       50.88      1.81 o 
   0   2   6      423.67      422.78      5.66 o 
   1   2   6      290.31      312.01      4.83 o 
   2   2   6      454.94      465.55      6.60 o 
   3   2   6       60.29       60.66      2.71 o 
   4   2   6      350.61      335.01      6.54 o 
   5   2   6       19.84       28.42      3.81 o 
   6   2   6      105.13      103.62      5.84 o 
   7   2   6       24.21       16.22      4.68 o 
 -10   3   6        0.08        2.59      5.65 o 
  -9   3   6      170.36      161.39      7.83 o 
  -8   3   6       38.63       40.26      4.66 o 
  -7   3   6      441.38      426.43     10.34 o 
  -6   3   6      252.85      250.10      5.49 o 
  -5   3   6      155.22      146.01      3.78 o 
  -4   3   6       91.01       97.82      3.38 o 
  -3   3   6     2082.53     2000.82     22.87 o 
  -2   3   6      158.26      167.10      3.37 o 
  -1   3   6       76.52       79.02      2.75 o 
   0   3   6      125.27      122.63      2.99 o 
   1   3   6     1366.64     1364.80     13.82 o 
   2   3   6       57.56       65.33      2.89 o 
   3   3   6        7.19        8.93      2.14 o 
   4   3   6       49.94       51.81      2.85 o 
   5   3   6      562.67      573.86     11.91 o 
   6   3   6       17.11       20.78      4.97 o 
   7   3   6       11.00       14.97      4.79 o 
 -10   4   6      181.62      210.41     21.42 o 
  -9   4   6       72.80       73.46      7.18 o 
  -8   4   6       18.41       18.58      7.58 o 
  -7   4   6       81.09       75.50      5.27 o 
  -6   4   6      969.84      974.54     12.62 o 
  -5   4   6      190.88      193.31      4.73 o 
  -4   4   6       89.78       83.82      3.63 o 
  -3   4   6        3.82        4.01      1.61 o 
  -2   4   6     1246.48     1213.00     12.51 o 
  -1   4   6      297.02      295.97      5.24 o 
   0   4   6      346.15      354.84      5.97 o 
   1   4   6       73.85       80.40      3.18 o 
   2   4   6      279.19      284.75      5.27 o 
   3   4   6      157.42      155.94      4.56 o 
   4   4   6      354.83      365.25      6.73 o 
   5   4   6        0.48        7.91      4.42 o 
   6   4   6      117.85      117.79      8.46 o 
   7   4   6       42.70       35.10     10.40 o 
  -9   5   6       89.47      105.07      8.68 o 
  -8   5   6       33.40       37.53      5.48 o 
  -7   5   6      203.42      215.60      8.01 o 
  -6   5   6       14.75       13.34      2.80 o 
  -5   5   6      118.60      112.91      4.10 o 
  -4   5   6        3.61        3.88      2.70 o 
  -3   5   6       86.37       80.33      3.96 o 
  -2   5   6      144.09      148.21      4.31 o 
  -1   5   6       31.52       38.55      4.09 o 
   0   5   6       76.60       74.83      3.25 o 
   1   5   6       61.20       73.90      3.30 o 
   2   5   6        1.04        1.87      2.28 o 
   3   5   6        7.54        7.27      2.89 o 
   4   5   6       28.50       30.16      3.48 o 
   5   5   6      226.45      264.84      8.52 o 
   6   5   6        1.86       -6.06      6.06 o 
  -8   6   6        3.84        8.23      7.25 o 
  -7   6   6       24.17       30.35      5.95 o 
  -6   6   6      230.37      228.89      5.93 o 
  -5   6   6      105.03      100.02      4.26 o 
  -4   6   6       34.63       43.61      3.09 o 
  -3   6   6      147.11      136.16      4.25 o 
  -2   6   6      695.07      688.57     11.01 o 
  -1   6   6      177.98      187.28      5.28 o 
   0   6   6      416.60      390.81      8.94 o 
   1   6   6        0.94        3.03      3.05 o 
   2   6   6      469.89      495.73     10.54 o 
   3   6   6      182.94      184.93      8.21 o 
   4   6   6       98.67      101.96      5.25 o 
   5   6   6        3.89       14.43      7.98 o 
  -8   7   6       45.03       48.48      8.67 o 
  -7   7   6       90.03       93.90     10.01 o 
  -6   7   6        1.05       -1.88      6.11 o 
  -5   7   6      105.31      104.04      4.84 o 
  -4   7   6      312.11      300.54      7.16 o 
  -3   7   6      529.00      544.68     11.51 o 
  -2   7   6      229.23      222.62      7.11 o 
  -1   7   6       32.18       29.46      3.69 o 
   0   7   6      258.37      249.41      8.40 o 
   1   7   6      948.82      924.45     16.15 o 
   2   7   6      643.61      650.33     13.01 o 
   3   7   6       28.84       21.54      4.38 o 
   4   7   6        0.19       12.54      5.20 o 
   5   7   6      130.97      128.34     13.98 o 
  -6   8   6      304.01      294.82     11.79 o 
  -5   8   6      170.31      154.37     10.49 o 
  -4   8   6       39.72       44.86      5.69 o 
  -3   8   6        8.74        8.83      6.25 o 
  -2   8   6      186.13      182.67      7.07 o 
  -1   8   6       80.03       84.35      5.44 o 
   0   8   6      109.70       95.20      5.64 o 
   1   8   6        1.68        0.02      4.10 o 
   2   8   6      286.15      284.25     12.50 o 
   3   8   6      157.55      171.68      7.77 o 
  -4   9   6       57.94       69.12      6.65 o 
  -3   9   6       76.55       76.19      6.03 o 
  -2   9   6       33.28       36.33      4.90 o 
  -1   9   6        0.03       -3.35      4.51 o 
   0   9   6       79.96       72.30      5.87 o 
   1   9   6      105.65      115.26      7.00 o 
  -9   0   7      301.22      266.66     12.84 o 
  -7   0   7      609.53      604.90     17.19 o 
  -5   0   7      573.32      571.03     14.12 o 
  -3   0   7     3194.50     3330.07     38.61 o 
  -1   0   7      449.25      454.15      9.20 o 
   1   0   7      607.49      568.59     11.53 o 
   3   0   7      128.31      123.26      5.80 o 
   5   0   7      951.90      981.17     23.85 o 
   7   0   7        1.75        0.94      6.83 o 
 -10   1   7      201.62      197.03      8.62 o 
  -9   1   7        6.75        7.69      4.67 o 
  -8   1   7       10.16       11.42      3.67 o 
  -7   1   7        1.79       -0.91      3.03 o 
  -6   1   7      339.28      343.56      5.98 o 
  -5   1   7       27.89       28.00      2.31 o 
  -4   1   7       47.69       48.18      2.66 o 
  -3   1   7       31.45       32.62      2.04 o 
  -2   1   7     1308.25     1302.63     12.10 o 
  -1   1   7        2.40        2.56      1.32 o 
   0   1   7      205.11      205.65      3.83 o 
   1   1   7      256.51      275.74      5.30 o 
   2   1   7      429.25      411.97      6.92 o 
   3   1   7       12.70       10.62      2.44 o 
   4   1   7      533.97      516.63      8.62 o 
   5   1   7      409.14      407.86      9.87 o 
   6   1   7       29.29       25.36      4.36 o 
   7   1   7        7.29        7.71      4.96 o 
 -10   2   7       36.87       38.35      6.08 o 
  -9   2   7      240.61      245.86     10.12 o 
  -8   2   7        3.37        0.15      3.83 o 
  -7   2   7       66.22       68.97      4.21 o 
  -6   2   7      126.47      126.15      3.96 o 
  -5   2   7      174.15      166.77      4.51 o 
  -4   2   7       67.48       66.94      2.91 o 
  -3   2   7     1308.99     1255.18     12.98 o 
  -2   2   7      111.30      119.01      3.05 o 
  -1   2   7       67.56       63.53      2.59 o 
   0   2   7       33.17       29.68      1.90 o 
   1   2   7     1101.89     1100.60     11.91 o 
   2   2   7       35.83       42.02      2.79 o 
   3   2   7       36.91       40.12      2.82 o 
   4   2   7       11.72       15.53      2.71 o 
   5   2   7      408.32      382.32      9.56 o 
   6   2   7        4.63        7.71      4.27 o 
   7   2   7        0.01        8.52      7.24 o 
 -10   3   7      380.01      387.53     12.14 o 
  -9   3   7        4.41       12.33      5.53 o 
  -8   3   7       21.84       27.44      6.57 o 
  -7   3   7      162.93      156.76      8.55 o 
  -6   3   7      510.43      518.73      7.72 o 
  -5   3   7       98.24       94.81      3.43 o 
  -4   3   7      149.58      157.57      4.64 o 
  -3   3   7      710.14      715.05      8.67 o 
  -2   3   7     1330.45     1296.58     14.50 o 
  -1   3   7       67.88       69.99      2.99 o 
   0   3   7      189.84      199.05      4.51 o 
   1   3   7        0.70       -1.16      1.93 o 
   2   3   7     1323.75     1330.43     14.27 o 
   3   3   7      133.04      122.75      4.32 o 
   4   3   7      285.04      297.22      7.22 o 
   5   3   7        0.15        2.33      4.24 o 
   6   3   7      161.68      157.89      9.48 o 
 -10   4   7       12.02       31.23     14.96 o 
  -9   4   7      256.73      276.62     10.05 o 
  -8   4   7       40.00       35.81      4.90 o 
  -7   4   7      544.61      515.64     11.89 o 
  -6   4   7       72.60       81.57      3.99 o 
  -5   4   7      648.07      619.85      9.50 o 
  -4   4   7       38.00       37.01      2.80 o 
  -3   4   7     1699.22     1688.08     22.27 o 
  -2   4   7       96.89       97.34      3.36 o 
  -1   4   7      175.71      167.89      4.20 o 
   0   4   7       53.73       63.98      3.06 o 
   1   4   7      686.09      705.05     11.27 o 
   2   4   7       33.41       37.72      2.79 o 
   3   4   7       37.55       35.84      2.97 o 
   4   4   7       76.56       72.77      4.89 o 
   5   4   7      463.72      489.96     13.19 o 
   6   4   7        8.93        9.59      5.51 o 
  -9   5   7       21.30       15.61      5.93 o 
  -8   5   7        0.70       -1.88      5.86 o 
  -7   5   7       62.09       70.00      5.59 o 
  -6   5   7      814.12      826.91     11.87 o 
  -5   5   7      279.63      283.01      6.18 o 
  -4   5   7        0.36        2.61      2.34 o 
  -3   5   7        9.39        6.09      2.77 o 
  -2   5   7     1095.67     1093.78     15.19 o 
  -1   5   7      112.64      115.33      4.40 o 
   0   5   7      168.80      170.89      4.73 o 
   1   5   7        7.79        7.35      2.45 o 
   2   5   7      368.65      387.45      7.30 o 
   3   5   7       80.47       84.30      4.23 o 
   4   5   7      179.44      174.59     10.15 o 
   5   5   7       96.69       85.83      8.47 o 
  -8   6   7       32.59       45.05      7.78 o 
  -7   6   7       73.31       79.32      6.29 o 
  -6   6   7        0.10       -1.28      3.18 o 
  -5   6   7       69.99       71.98      3.90 o 
  -4   6   7       63.78       68.04      4.15 o 
  -3   6   7      145.97      141.85      5.16 o 
  -2   6   7      124.79      112.77      4.76 o 
  -1   6   7       67.72       72.78      4.96 o 
   0   6   7       60.42       62.32      4.38 o 
   1   6   7      475.32      510.52     10.96 o 
   2   6   7      531.85      500.29     18.21 o 
   3   6   7       83.31       72.73      4.79 o 
   4   6   7        2.31       -5.62      5.62 o 
   5   6   7      191.80      249.45     19.23 o 
  -7   7   7       12.11       14.20      5.67 o 
  -6   7   7      305.20      274.02      7.03 o 
  -5   7   7      118.53      121.97      7.38 o 
  -4   7   7        8.37       13.83      3.59 o 
  -3   7   7       20.25       23.21      6.59 o 
  -2   7   7      492.38      462.98     10.65 o 
  -1   7   7      140.39      144.66      6.37 o 
   0   7   7       97.72       84.44      5.14 o 
   1   7   7       17.56       14.66      4.06 o 
   2   7   7      829.52      820.47     22.28 o 
   3   7   7      154.79      156.36     10.66 o 
   4   7   7       57.91       38.09     13.21 o 
  -5   8   7      161.25      170.17      7.67 o 
  -4   8   7      105.95      104.86      6.42 o 
  -3   8   7      138.48      135.84      6.71 o 
  -2   8   7        2.24        0.08      5.34 o 
  -1   8   7        4.61        7.16      5.29 o 
   0   8   7      179.91      166.14      7.31 o 
   1   8   7      189.45      175.03      7.45 o 
   2   8   7       58.44       51.75      7.58 o 
  -3   9   7        0.38        1.51      8.35 o 
 -10   0   8       53.94       66.87      8.60 o 
  -8   0   8       36.45       41.14      9.11 o 
  -6   0   8     1113.10     1060.67     18.70 o 
  -4   0   8        0.85        7.88      4.63 o 
  -2   0   8     1116.08     1140.17     16.25 o 
   0   0   8      175.90      166.38      5.72 o 
   2   0   8      548.69      544.02     12.21 o 
   4   0   8      165.47      166.34      8.61 o 
   6   0   8       11.87       21.00      7.15 o 
 -10   1   8        1.38        1.24      5.59 o 
  -9   1   8      181.70      170.31      7.63 o 
  -8   1   8        0.03       -1.67      4.05 o 
  -7   1   8      106.21      111.03      5.53 o 
  -6   1   8        0.25        1.07      2.39 o 
  -5   1   8      677.64      691.90      9.11 o 
  -4   1   8       13.14       10.49      1.98 o 
  -3   1   8      476.45      474.68      6.70 o 
  -2   1   8      118.51      110.07      4.09 o 
  -1   1   8      238.66      235.94      4.26 o 
   0   1   8        1.17        4.92      1.70 o 
   1   1   8      688.52      674.91     12.61 o 
   2   1   8        5.74        5.89      2.36 o 
   3   1   8      134.34      138.98      4.65 o 
   4   1   8       28.20       26.11      3.77 o 
   5   1   8      151.33      145.86      6.74 o 
   6   1   8       35.92       31.93      4.95 o 
 -10   2   8      312.66      336.59     12.90 o 
  -9   2   8        2.79       16.17      6.08 o 
  -8   2   8        0.26       -4.26      4.26 o 
  -7   2   8        1.30        3.91      4.10 o 
  -6   2   8      187.05      201.51      4.96 o 
  -5   2   8       22.56       20.47      2.43 o 
  -4   2   8        9.72        6.83      2.09 o 
  -3   2   8       65.86       77.18      3.13 o 
  -2   2   8       76.99       66.56      3.37 o 
  -1   2   8       18.56       14.86      1.93 o 
   0   2   8       62.45       61.30      3.07 o 
   1   2   8        0.62        2.34      2.02 o 
   2   2   8     1227.79     1268.52     15.48 o 
   3   2   8       44.19       48.78      3.37 o 
   4   2   8      165.11      154.01      6.20 o 
   5   2   8       29.75       15.56      5.72 o 
   6   2   8      134.11      133.41     10.67 o 
 -10   3   8        0.00       -3.22     30.79 o 
  -9   3   8      329.03      345.90     15.73 o 
  -8   3   8        2.97       10.98      4.71 o 
  -7   3   8      206.13      215.41      7.76 o 
  -6   3   8      100.92       89.13      3.94 o 
  -5   3   8      865.28      870.98     11.61 o 
  -4   3   8       53.05       65.13      4.13 o 
  -3   3   8     1366.23     1359.65     15.59 o 
  -2   3   8       60.12       61.59      3.03 o 
  -1   3   8      251.58      248.37      5.18 o 
   0   3   8       38.76       34.38      2.65 o 
   1   3   8     1497.72     1447.20     16.64 o 
   2   3   8      106.66      101.81      4.42 o 
   3   3   8       92.43       84.75      4.86 o 
   4   3   8       14.73       13.63      3.82 o 
   5   3   8      314.80      304.70      9.02 o 
   6   3   8      181.35      177.05     14.92 o 
  -9   4   8        6.21       -3.39      5.58 o 
  -8   4   8       19.95       25.16      5.88 o 
  -7   4   8       43.44       34.70      4.90 o 
  -6   4   8     1562.00     1575.32     18.87 o 
  -5   4   8      334.64      342.97      6.97 o 
  -4   4   8       14.10       14.48      3.02 o 
  -3   4   8      376.93      363.33      9.29 o 
  -2   4   8     2149.29     2168.84     22.74 o 
  -1   4   8      225.83      237.28      5.22 o 
   0   4   8       75.37       74.95      3.50 o 
   1   4   8        2.82        1.96      3.17 o 
   2   4   8      969.25      976.98     14.20 o 
   3   4   8       32.17       31.45      3.51 o 
   4   4   8      178.04      177.05      8.34 o 
   5   4   8       13.07       22.75      6.79 o 
  -9   5   8       78.86       63.58     10.40 o 
  -8   5   8       40.84       37.52      8.68 o 
  -7   5   8      155.34      157.12      7.60 o 
  -6   5   8       24.75       23.05      4.04 o 
  -5   5   8      219.60      214.01      5.79 o 
  -4   5   8       59.73       76.56      5.83 o 
  -3   5   8      436.78      413.49      8.57 o 
  -2   5   8       15.69       10.81      3.01 o 
  -1   5   8      234.64      238.78      6.38 o 
   0   5   8       16.82       20.11      2.75 o 
   1   5   8      349.24      373.58      7.50 o 
   2   5   8       26.32       33.68      3.30 o 
   3   5   8       15.45       13.67      4.39 o 
   4   5   8       85.21       76.26      8.17 o 
   5   5   8      296.02      330.14     20.55 o 
  -8   6   8        1.89        8.43      6.79 o 
  -7   6   8       48.74       42.63      5.85 o 
  -6   6   8      256.08      278.53      7.84 o 
  -5   6   8       13.49        4.65      4.08 o 
  -4   6   8        2.46        4.35      3.35 o 
  -3   6   8       60.99       63.31      4.23 o 
  -2   6   8      529.45      534.13     10.01 o 
  -1   6   8      126.41      123.08      4.61 o 
   0   6   8        9.28        8.13      3.66 o 
   1   6   8       19.57        7.36      3.76 o 
   2   6   8      572.60      586.93     14.93 o 
   3   6   8       78.07       82.70      5.94 o 
   4   6   8       58.59       64.86     12.47 o 
  -7   7   8       46.95       38.64     12.45 o 
  -6   7   8        2.51        6.28      4.50 o 
  -5   7   8       98.27       98.82      6.45 o 
  -4   7   8      189.92      201.66      6.68 o 
  -3   7   8      266.46      265.95      8.35 o 
  -2   7   8        8.38        8.85      4.06 o 
  -1   7   8       69.62       65.71      6.21 o 
   0   7   8      212.76      189.39      7.51 o 
   1   7   8      315.81      337.20      9.54 o 
   2   7   8       50.96       43.66      6.54 o 
   3   7   8       19.19       25.80     10.17 o 
  -5   8   8       74.85       71.88      9.66 o 
  -4   8   8        1.42       -2.95      4.90 o 
  -3   8   8       82.13       80.73      6.07 o 
  -2   8   8      181.26      204.79      8.16 o 
  -1   8   8       44.93       49.14      5.31 o 
   0   8   8        0.43        9.20      4.97 o 
   1   8   8       11.98        7.69      5.64 o 
  -9   0   9      154.06      137.42     10.74 o 
  -7   0   9      262.80      232.25     17.60 o 
  -5   0   9     1224.21     1202.54     29.20 o 
  -3   0   9      432.70      412.34      9.69 o 
  -1   0   9     1157.29     1189.76     19.77 o 
   1   0   9      674.22      673.54     14.16 o 
   3   0   9      193.28      185.17     12.36 o 
   5   0   9       87.83       92.25     14.34 o 
 -10   1   9      103.24       96.72      7.22 o 
  -9   1   9       35.10       41.71      5.48 o 
  -8   1   9       20.38       19.99      4.34 o 
  -7   1   9        3.77        3.86      3.88 o 
  -6   1   9      931.46      924.82     12.45 o 
  -5   1   9        0.37        0.22      3.76 o 
  -4   1   9        3.35       -2.10      2.10 o 
  -3   1   9       44.30       39.99      2.71 o 
  -2   1   9      581.04      566.73      9.26 o 
  -1   1   9       18.01       17.53      2.57 o 
   0   1   9       53.06       55.23      3.73 o 
   1   1   9        0.06       -2.32      2.32 o 
   2   1   9      698.87      688.12     10.55 o 
   3   1   9        2.20        5.79      2.98 o 
   4   1   9       52.30       50.76      4.65 o 
   5   1   9       37.16       36.34      6.35 o 
 -10   2   9        1.55       -7.42     14.70 o 
  -9   2   9      263.16      281.25     11.68 o 
  -8   2   9        6.23       17.33      8.90 o 
  -7   2   9       70.39       84.54      5.71 o 
  -6   2   9       23.30       21.63      2.86 o 
  -5   2   9      525.91      543.36      9.58 o 
  -4   2   9        6.39        4.77      3.30 o 
  -3   2   9       66.32       65.23      4.59 o 
  -2   2   9      295.67      282.24      5.63 o 
  -1   2   9      222.09      222.17      6.76 o 
   0   2   9       10.27       11.02      2.37 o 
   1   2   9      778.69      776.95     12.16 o 
   2   2   9      134.95      129.84      5.01 o 
   3   2   9       79.42       80.07      4.88 o 
   4   2   9        0.09       -2.14      4.06 o 
   5   2   9      202.35      204.13      8.60 o 
  -9   3   9        6.55       25.10     10.80 o 
  -8   3   9       24.98       21.64      5.89 o 
  -7   3   9        4.18        6.21      5.08 o 
  -6   3   9      770.40      792.82     11.88 o 
  -5   3   9       62.50       62.93      6.04 o 
  -4   3   9        1.30        3.72      3.32 o 
  -3   3   9       62.65       79.63      4.88 o 
  -2   3   9      646.86      633.08      9.35 o 
  -1   3   9      236.62      230.52      5.24 o 
   0   3   9        4.55        5.60      2.36 o 
   1   3   9       15.41       11.89      2.96 o 
   2   3   9     1010.70     1006.59     19.62 o 
   3   3   9       28.79       26.62      3.60 o 
   4   3   9       41.89       65.27     16.99 o 
   5   3   9       72.50       67.50      7.67 o 
  -9   4   9      135.07      130.91     13.98 o 
  -8   4   9       45.70       40.42      5.85 o 
  -7   4   9      100.40       93.39      6.47 o 
  -6   4   9       97.53       96.47      7.87 o 
  -5   4   9      700.07      694.83     12.04 o 
  -4   4   9       50.82       48.10      3.94 o 
  -3   4   9      709.35      704.69     10.39 o 
  -2   4   9       54.77       58.92      3.48 o 
  -1   4   9      640.60      619.94      9.48 o 
   0   4   9       98.80      101.79      3.80 o 
   1   4   9      708.92      693.15     11.58 o 
   2   4   9       30.26       25.10      3.64 o 
   3   4   9       23.55       30.55      3.93 o 
   4   4   9       55.73       60.93      5.69 o 
  -8   5   9       47.93       35.37      8.12 o 
  -7   5   9       82.57       93.16      7.99 o 
  -6   5   9      368.40      394.43      9.00 o 
  -5   5   9        0.69        3.52      3.67 o 
  -4   5   9        1.70        7.01      4.25 o 
  -3   5   9       98.54       98.49      5.85 o 
  -2   5   9      709.03      717.45     12.17 o 
  -1   5   9      148.24      137.05      7.73 o 
   0   5   9        2.51        6.00      2.86 o 
   1   5   9       32.90       35.89      3.78 o 
   2   5   9      237.64      230.12      6.88 o 
   3   5   9        9.16        4.02      4.98 o 
   4   5   9       48.71       43.86     11.43 o 
  -7   6   9       64.62       51.45     11.78 o 
  -6   6   9       94.79       99.29      5.85 o 
  -5   6   9       10.17        8.84      4.00 o 
  -4   6   9       84.94       90.78      5.12 o 
  -3   6   9      112.46      107.93      4.79 o 
  -2   6   9        6.41       -0.71      3.73 o 
  -1   6   9       73.74       76.82      4.70 o 
   0   6   9       98.06       91.34      6.53 o 
   1   6   9      202.59      226.79      8.42 o 
   2   6   9        8.36        8.46      5.23 o 
   3   6   9       36.45       44.28     14.78 o 
  -6   7   9      196.83      211.47      7.85 o 
  -5   7   9        6.25        2.40      4.36 o 
  -4   7   9        0.19       -4.14      4.14 o 
  -3   7   9      166.98      170.45      7.40 o 
  -2   7   9      275.63      274.63      8.88 o 
  -1   7   9       60.63       60.26      5.43 o 
   0   7   9        0.60       -3.58      5.85 o 
   1   7   9      110.24      107.50      6.93 o 
   2   7   9      243.45      278.24     13.16 o 
  -4   8   9      143.34      135.06     13.99 o 
  -3   8   9      181.03      169.93     15.67 o 
  -2   8   9        8.24       18.63     11.44 o 
  -1   8   9       86.52       66.28     13.35 o 
 -10   0  10       89.95       89.88     14.13 o 
  -8   0  10      146.13      135.51      9.94 o 
  -6   0  10     1387.80     1362.62     23.65 o 
  -4   0  10       26.39       26.12      4.78 o 
  -2   0  10     3377.59     3308.65     55.73 o 
   0   0  10        5.47        9.81      4.50 o 
   2   0  10      659.10      676.83     15.34 o 
   4   0  10       16.76       19.01      6.51 o 
 -10   1  10        7.34       15.18     12.07 o 
  -9   1  10      331.90      344.57     10.84 o 
  -8   1  10       15.43        5.28      5.19 o 
  -7   1  10       98.86       90.84      5.76 o 
  -6   1  10       16.60       13.26      3.10 o 
  -5   1  10      592.49      591.45     10.36 o 
  -4   1  10       11.36       18.88      4.84 o 
  -3   1  10      192.10      203.08      6.28 o 
  -2   1  10       84.20       85.71      3.94 o 
  -1   1  10     1170.81     1184.91     16.02 o 
   0   1  10        0.57        4.53      3.28 o 
   1   1  10      341.39      332.54      6.79 o 
   2   1  10       37.72       40.57      3.81 o 
   3   1  10      159.42      161.06      6.31 o 
   4   1  10        0.01        4.01      4.43 o 
  -9   2  10       17.69       36.72     13.26 o 
  -8   2  10       43.33       52.28      6.23 o 
  -7   2  10        7.27        7.97      4.40 o 
  -6   2  10      394.32      404.91      8.57 o 
  -5   2  10        5.94        2.30      3.15 o 
  -4   2  10        3.65        4.28      2.68 o 
  -3   2  10       15.44       13.32      2.64 o 
  -2   2  10      262.62      245.79      6.23 o 
  -1   2  10       13.24       17.67      2.83 o 
   0   2  10        2.25        2.12      2.79 o 
   1   2  10        0.88        0.55      3.07 o 
   2   2  10      380.52      379.43      8.57 o 
   3   2  10       24.33       22.13      6.63 o 
   4   2  10       11.17        9.37      5.70 o 
  -9   3  10      220.25      198.27     10.56 o 
  -8   3  10       33.27       29.27      6.44 o 
  -7   3  10       28.12       26.82      6.73 o 
  -6   3  10       13.53       12.51      3.79 o 
  -5   3  10      512.24      499.11      8.92 o 
  -4   3  10       30.73       27.94      3.46 o 
  -3   3  10      159.37      161.67      8.63 o 
  -2   3  10      137.67      113.46      4.54 o 
  -1   3  10      492.67      484.59      9.08 o 
   0   3  10       83.50       95.95      4.46 o 
   1   3  10      364.62      372.10      8.38 o 
   2   3  10        3.67        7.72      3.66 o 
   3   3  10       61.52       60.50      5.43 o 
   4   3  10        9.37       13.72      6.10 o 
  -8   4  10       89.57      117.92     12.63 o 
  -7   4  10       62.96       68.42      7.09 o 
  -6   4  10      318.65      325.28      8.48 o 
  -5   4  10        4.29       -2.62      4.57 o 
  -4   4  10       68.13       68.89      4.64 o 
  -3   4  10       41.99       47.13      3.94 o 
  -2   4  10      902.27      892.63     12.49 o 
  -1   4  10       82.20       79.74      6.10 o 
   0   4  10        1.16        2.95      3.20 o 
   1   4  10      102.76       95.65      4.99 o 
   2   4  10      226.72      231.78      7.21 o 
   3   4  10        0.98       11.14      4.41 o 
  -8   5  10       38.31       55.54     16.56 o 
  -7   5  10       27.33       34.17      8.26 o 
  -6   5  10       63.56       67.54      5.23 o 
  -5   5  10       29.32       35.11      4.46 o 
  -4   5  10       26.33       35.54      4.18 o 
  -3   5  10       35.50       37.13      4.16 o 
  -2   5  10       19.05       26.91      4.09 o 
  -1   5  10      165.92      157.12      7.38 o 
   0   5  10       39.54       36.40      4.68 o 
   1   5  10      136.01      137.77      8.43 o 
   2   5  10        3.94        7.35      4.38 o 
   3   5  10       36.31       51.07      9.78 o 
  -7   6  10       50.88       53.85     17.11 o 
  -6   6  10      145.67      153.25      7.02 o 
  -5   6  10       29.76       33.14      4.74 o 
  -4   6  10        9.83        8.75      4.58 o 
  -3   6  10       33.35       35.14      4.60 o 
  -2   6  10       83.88       77.31      5.27 o 
  -1   6  10       11.31       23.38      4.89 o 
   0   6  10        0.87        0.46      5.79 o 
   1   6  10       69.64       88.30      7.78 o 
   2   6  10      143.73      141.63      8.94 o 
  -5   7  10      277.66      286.93     14.00 o 
  -4   7  10      226.41      222.37     10.30 o 
  -3   7  10      118.63      107.57      6.72 o 
  -2   7  10        0.23       11.19      8.04 o 
  -1   7  10       78.05       84.48      6.80 o 
   0   7  10      152.25      140.12     18.14 o 
  -9   0  11      356.08      404.77     24.61 o 
  -7   0  11       11.55       11.40      6.28 o 
  -5   0  11      501.67      522.24     15.46 o 
  -3   0  11      300.64      303.78     14.95 o 
  -1   0  11     1690.07     1640.22     33.01 o 
   1   0  11      222.19      213.93     10.37 o 
   3   0  11      417.66      418.73     24.53 o 
  -9   1  11       13.89       12.43      5.65 o 
  -8   1  11      181.58      181.73      9.17 o 
  -7   1  11        2.59        4.72      6.05 o 
  -6   1  11      422.29      421.24     10.75 o 
  -5   1  11       36.04       31.08      3.94 o 
  -4   1  11       58.37       59.39      4.62 o 
  -3   1  11        2.72       13.06      3.45 o 
  -2   1  11     1588.47     1560.72     22.55 o 
  -1   1  11       94.85       92.77      5.21 o 
   0   1  11        3.95        3.20      3.56 o 
   1   1  11        1.37        2.43      3.31 o 
   2   1  11      474.58      511.36     10.49 o 
   3   1  11        0.02        4.25      4.26 o 
  -9   2  11      348.74      374.67     17.03 o 
  -8   2  11        6.03        3.78      6.46 o 
  -7   2  11        9.56        3.02      5.29 o 
  -6   2  11       54.54       57.02      6.14 o 
  -5   2  11      287.89      280.25      7.37 o 
  -4   2  11       43.12       28.98      4.06 o 
  -3   2  11       61.08       67.17      4.48 o 
  -2   2  11        4.28        0.65      3.12 o 
  -1   2  11      223.99      222.10      6.87 o 
   0   2  11        7.32        6.98      3.25 o 
   1   2  11       64.31       51.01      5.11 o 
   2   2  11       29.77       20.79      4.30 o 
   3   2  11      119.33      115.72      6.05 o 
  -8   3  11       76.46       72.89      8.89 o 
  -7   3  11       40.40       50.95      7.84 o 
  -6   3  11      205.41      202.40     10.28 o 
  -5   3  11        2.32        4.46      4.36 o 
  -4   3  11       93.49       86.69      4.50 o 
  -3   3  11       29.13       30.56      4.06 o 
  -2   3  11      476.85      477.64      9.46 o 
  -1   3  11        0.91        8.09      3.38 o 
   0   3  11       21.47       23.73      3.53 o 
   1   3  11       19.63       19.91      3.85 o 
   2   3  11      216.59      247.10      7.83 o 
   3   3  11        6.66        5.64      4.73 o 
  -8   4  11       14.63       -8.80     12.00 o 
  -7   4  11        3.05        3.57      7.69 o 
  -6   4  11        0.41       -4.46      4.46 o 
  -5   4  11      240.17      225.46      8.45 o 
  -4   4  11       71.21       79.75      5.13 o 
  -3   4  11       70.34       68.62      6.37 o 
  -2   4  11        8.19        7.46      4.24 o 
  -1   4  11      475.59      477.68      9.71 o 
   0   4  11       41.18       43.12      4.20 o 
   1   4  11      123.35      114.77      5.61 o 
   2   4  11        8.06        7.92      4.94 o 
  -7   5  11       30.10       41.42      7.67 o 
  -6   5  11       60.10       63.04      5.96 o 
  -5   5  11        0.03       -3.03      4.66 o 
  -4   5  11       59.47       57.67      5.16 o 
  -3   5  11       18.58       21.54      4.38 o 
  -2   5  11      191.72      202.19      8.57 o 
  -1   5  11        6.87       11.12      4.76 o 
   0   5  11        1.37        6.08      4.89 o 
   1   5  11        7.95       13.35      4.51 o 
  -6   6  11       41.15       44.64     10.35 o 
  -5   6  11      132.28      116.20      6.74 o 
  -4   6  11      107.71      128.37      6.73 o 
  -3   6  11        6.78        2.89      5.51 o 
  -2   6  11        0.05       -0.02      4.73 o 
  -1   6  11       60.61       82.34     10.58 o 
   0   6  11       55.26       76.52     13.57 o 
  -8   0  12      191.15      157.26     17.00 o 
  -6   0  12      206.44      211.21     37.19 o 
  -4   0  12      260.23      260.80     11.32 o 
  -2   0  12     1211.60     1175.05     26.72 o 
   0   0  12       12.21       10.24      5.94 o 
   2   0  12      743.99      736.94     20.95 o 
  -8   1  12        2.75        5.80      9.04 o 
  -7   1  12        0.39       -6.67      6.67 o 
  -6   1  12       32.52       26.68      4.96 o 
  -5   1  12      281.53      292.14      8.69 o 
  -4   1  12        7.46        9.24      5.94 o 
  -3   1  12       28.48       31.02      5.05 o 
  -2   1  12      102.34      103.46      5.74 o 
  -1   1  12      201.85      205.88      7.36 o 
   0   1  12        2.05        3.40      4.09 o 
   1   1  12       68.73       71.69      5.47 o 
   2   1  12        0.52       -1.17      4.64 o 
  -8   2  12       71.56       48.67     13.02 o 
  -7   2  12        2.74        8.32      6.05 o 
  -6   2  12      175.40      179.57      9.01 o 
  -5   2  12       11.70       15.92      6.20 o 
  -4   2  12      133.03      125.47      9.78 o 
  -3   2  12       24.93       15.21      4.13 o 
  -2   2  12      169.65      168.65      6.90 o 
  -1   2  12       93.44       83.80      5.54 o 
   0   2  12       12.65       10.91      4.24 o 
   1   2  12        4.82        8.02      4.13 o 
   2   2  12      244.84      257.92      7.90 o 
  -8   3  12        1.58      -12.33     12.33 o 
  -7   3  12        0.67       -2.87      7.71 o 
  -6   3  12        7.65        7.59      5.29 o 
  -5   3  12      588.16      596.59     12.72 o 
  -4   3  12       69.04       66.58      5.33 o 
  -3   3  12       62.01       62.82      5.12 o 
  -2   3  12       58.02       54.44      4.39 o 
  -1   3  12      270.58      281.32      9.80 o 
   0   3  12       66.99       65.61      4.71 o 
   1   3  12       63.02       64.34      7.09 o 
   2   3  12        2.34        8.31     11.65 o 
  -7   4  12       21.94       12.32     12.81 o 
  -6   4  12      113.25      115.17      7.39 o 
  -5   4  12       27.58       39.28      6.26 o 
  -4   4  12      188.61      203.76      8.34 o 
  -3   4  12       70.89       77.27      6.52 o 
  -2   4  12      519.80      558.09     11.08 o 
  -1   4  12        0.50        8.35      5.68 o 
   0   4  12       58.75       59.58      4.81 o 
   1   4  12        8.17        2.45      4.62 o 
  -6   5  12        0.05        5.84      6.63 o 
  -5   5  12      120.48      120.84      7.05 o 
  -4   5  12       48.50       66.49      6.21 o 
  -3   5  12       12.37       -2.77      5.29 o 
  -2   5  12       49.08       65.57      8.67 o 
  -1   5  12      238.65      233.91      9.01 o 
   0   5  12       24.36       37.60      7.49 o 
  -7   0  13        5.53       13.80     11.25 o 
  -5   0  13      215.76      243.91     20.85 o 
  -3   0  13        1.00       22.11      6.45 o 
  -1   0  13      159.70      155.51     19.10 o 
   1   0  13       51.73       68.58     14.74 o 
  -7   1  13        0.81        3.94     14.95 o 
  -6   1  13      116.95      120.12      8.53 o 
  -5   1  13        1.43       -2.73      4.87 o 
  -4   1  13      213.86      204.69      8.07 o 
  -3   1  13        0.32       -1.71      4.55 o 
  -2   1  13      109.09      115.29      6.62 o 
  -1   1  13       64.18       66.72      5.78 o 
   0   1  13       46.09       46.33      5.11 o 
   1   1  13        3.85       15.66      9.81 o 
  -7   2  13        0.18        4.54     11.00 o 
  -6   2  13       10.86       12.97      5.52 o 
  -5   2  13      489.34      516.15     12.33 o 
  -4   2  13       16.37       17.79      4.96 o 
  -3   2  13        5.56        6.28      4.65 o 
  -2   2  13       21.41       18.63      4.65 o 
  -1   2  13       55.65       62.01      9.33 o 
   0   2  13       31.42       22.39      5.14 o 
  -6   3  13      192.96      188.79     17.93 o 
  -5   3  13        1.94        2.20      6.41 o 
  -4   3  13      281.73      304.00      9.50 o 
  -3   3  13       23.90       25.59      5.11 o 
  -2   3  13      222.75      230.61     10.11 o 
  -1   3  13       81.54       84.53      6.08 o 
   0   3  13      146.37       89.45     12.01 o 
  -5   4  13      432.97      435.49     19.80 o 
  -4   4  13       13.02       19.64      6.67 o 
  -3   4  13       18.83       15.81      6.74 o 
  -2   4  13       25.35       38.84     17.84 o 
  -1   4  13      513.49      520.77     17.09 o 
  -6   0  14       74.63       85.60     16.03 o 
  -4   0  14      179.47      174.64     11.62 o 
  -5   1  14      196.29      179.15     18.99 o 
  -4   1  14       10.45       13.82      6.67 o 
  -3   1  14        0.50       14.13      6.40 o 
  -5   2  14        5.89       -0.63      6.95 o 
  -4   2  14      149.34      133.95     14.23 o 
  -3   2  14        0.01        3.64      9.17 o 
  -2   2  14       50.11       55.79     10.35 o 
                                                 
